# Supplementary material for: Phytochemical profile influences the e-tongue responses, antioxidant, anti-inflammation, and hypoglycemic effects of wampee fruits from different regions
Source: Food Chem X. 2025 Aug 5;29:102860. doi: 10.1016/j.fochx.2025.102860 (PMC12355570; doi:10.1016/j.fochx.2025.102860)
Supplement: Supplementary file 3 — Supplementary material 3 [file mmc3.xlsx]

## Sheet: Sheet1
Index	Compounds	Class I	Formula	Q1 (Da)	Q3 (Da)	Molecular weight (Da)	Ionization model	Level	CAS	cpd_ID	W1	W1	W1	W1	W1	W2	W2	W2	W2	W2	W3	W3	W3	W3	W3	W4	W4	W4	W4	W4	W5	W5	W5	W5	W5	W6	W6	W6	W6	W6	W7	W7	W7	W7	W7	W8	W8	W8	W8
pme1738	3-Carbamyl-1-methylpyridinium;(1-Methylnicotinamide)	Alkaloids	C7H9N2O	138.08	94.07	137.071	[M+H]+	3	1005-24-9	C02918	1.06347e+07	1.07201e+07	6.00905e+06	1.06774e+07	8.36455e+06	1.27528e+06	860695	834627	1.06799e+06	847661	669062	452524	749865	560793	601195	1.12366e+06	660354	1.07761e+06	892006	868980	941475	949019	940544	945247	944781	672997	682697	679885	677847	681291	2.31787e+06	2.06193e+06	2.04696e+06	2.1899e+06	2.05445e+06	920184	892346	1.02855e+06	906265
pme2268	Trigonelline	Alkaloids	C7H7NO2	138.06	94.07	137.048	[M+H]+	1	535-83-1	C01004	1.06347e+07	1.07201e+07	6.00905e+06	1.06774e+07	8.36455e+06	1.27528e+06	860695	834627	1.06799e+06	847661	669062	452524	749865	560793	601195	1.12366e+06	660354	1.07761e+06	892006	868980	941475	949019	940544	945247	944781	672997	682697	679885	677847	681291	2.31787e+06	2.06193e+06	2.04696e+06	2.1899e+06	2.05445e+06	920184	892346	1.02855e+06	906265
Wayp003781	N-Hydroxynonanoyl nornicotine glucoside	Alkaloids	C24H38N2O7	467.28	305.22	466.267	[M+H]+	2	-	-	1.83562e+06	1.5555e+06	1.02001e+06	1.69556e+06	1.28776e+06	673601	753445	729330	713523	741388	560876	810045	895939	685460	852992	992641	1.55707e+06	1.30165e+06	1.27485e+06	1.42936e+06	1.32963e+06	1.0401e+06	1.12273e+06	1.18487e+06	1.08141e+06	2.07705e+06	1.88844e+06	1.18609e+06	1.98275e+06	1.53727e+06	1.9056e+06	1.51981e+06	1.66524e+06	1.7127e+06	1.59253e+06	1.15294e+06	1.35076e+06	1.28739e+06	1.25185e+06
pme3081	pyridoxamine	Alkaloids	C8H12N2O2	169.1	134.06	168.09	[M+H]+	2	85-87-0	C00534	192217	159907	134941	176062	147424	1634.34	1634.34	1634.34	1634.34	1634.34	9932.14	8648.69	8171.72	9290.42	8410.21	31165.4	30723.6	20498.1	30944.5	25610.9	28466	48048.7	26507.9	38257.3	37278.3	16952.2	29091.3	18625.6	23021.8	23858.5	1634.34	1634.34	1634.34	1634.34	1634.34	1634.34	1634.34	1634.34	1634.34
Wayp004564	4-hydroxy-4-(3-pyridyl)-butanoic acid	Alkaloids	C9H11NO3	182.08	136.08	181.074	[M+H]+	2	15569-97-8	C19579	104592	78320.5	90687.9	91456.2	84504.2	57633.3	43425.1	60828	50529.2	52126.6	75288.4	46705.4	53571.8	60996.9	50138.6	47014.5	61919.8	23913.8	54467.1	42916.8	70597.5	47315.3	55556.8	58956.4	51436.1	40332.6	29670.5	59071.4	35001.5	44370.9	33932.6	40557.5	36325.9	37245.1	38441.7	32576.5	59596.9	11346	46086.7
Cmqp003383	Gentianamine	Alkaloids	C11H11NO3	206.08	146.06	205.074	[M+H]+	2	22952-54-1	C09961	91795.4	98909.1	111665	95352.2	105287	178043	199133	163152	188588	181142	158416	135088	58716.5	146752	96902.4	76003.9	49113.5	22079.2	62558.7	35596.4	63627.3	74324.6	48327.5	68975.9	61326	81269.4	39414	136221	60341.7	87817.4	72822.8	86991.3	42264.5	79907	64627.9	4415.84	42718.6	43183.7	23567.2
zjgp122326	Pyridine-4-formyl-O-β-D-glucopyranoside	Alkaloids	C12H15NO7	286.092	124.039	285.085	[M+H]+	3	-	-	41377.7	21234.7	29322.3	31306.2	25278.5	99674.6	75113.2	72495.1	87393.9	73804.2	128401	101848	256497	115125	179173	1.16082e+06	729365	1.08103e+06	945093	905198	340862	303562	415335	322212	359448	129712	138491	120162	134102	129327	400043	356900	363715	378472	360308	68152.7	48928.3	35805.4	58540.5
Walbp01542	N-Glucosylnicotinate	Alkaloids	C12H16NO7+	286.09	124.04	286.093	[M]+	2	-	C03003	25575.6	28277.6	30069.1	26926.6	29173.3	100405	84447.9	75460.3	92426.3	79954.1	153609	195992	208327	174801	202160	1.39308e+06	1.04836e+06	676471	1.22072e+06	862415	398704	301337	372130	350021	336734	142345	135583	214528	138964	175056	287174	248960	249298	268067	249129	42703.4	34681.6	27665.4	38692.5
YC512112	Anabasine-glucoside	Alkaloids	C16H24O5N2	325.18	163.12	324.168	[M+H]+	3	-	-	21979.2	33359.9	26927.3	27669.5	30143.6	25450.2	19274.7	30936.1	22362.4	25105.4	16634.7	12946.8	19199.1	14790.8	16073	8558.25	25358.7	28242.4	16958.5	26800.5	18052.2	15241.7	22089.7	16647	18665.7	20398.3	20440.1	17283.9	20419.2	18862	17807.4	15451.4	13776.4	16629.4	14613.9	23008.8	19125.4	15697.6	21067.1
Yacp000453	3-hydroxy-1-methylpyrrolidin-2-one	Alkaloids	C5H9NO2	116.07	70.06	115.063	[M+H]+	1	132996-63-5	-	7.98012e+06	7.29725e+06	7.19353e+06	7.63868e+06	7.24539e+06	1.50852e+07	1.39195e+07	1.32897e+07	1.45024e+07	1.36046e+07	6.22151e+06	5.43389e+06	5.23485e+06	5.8277e+06	5.33437e+06	4.32763e+07	4.13998e+07	3.98416e+07	4.23381e+07	4.06207e+07	2.88937e+07	2.56625e+07	2.50422e+07	2.72781e+07	2.53524e+07	2.57236e+07	2.34425e+07	2.55589e+07	2.45831e+07	2.45007e+07	1.70988e+07	1.49121e+07	1.36241e+07	1.60055e+07	1.42681e+07	2.31484e+07	1.98104e+07	2.07836e+07	2.14794e+07
Zbzp000519	Retronecine	Alkaloids	C8H13NO2	156.1	110.07	155.095	[M+H]+	3	480-85-3	C06177	2.42638e+06	1.40457e+06	1.45844e+06	1.91547e+06	1.4315e+06	725490	468494	542445	596992	505469	480837	421012	302504	450925	361758	395099	280780	283255	337939	282018	1.06642e+06	1.06926e+06	1.0842e+06	1.06784e+06	1.07673e+06	2.26302e+06	2.05337e+06	1.93305e+06	2.15819e+06	1.99321e+06	381084	344420	376430	362752	360425	432355	352251	352084	392303
Lssp210412	Cuscohygrine	Alkaloids	C13H24N2O	225.2	100.11	224.189	[M+H]+	2	454-14-8	C06521	1.07399e+06	965239	920993	1.01961e+06	943116	686476	780101	713370	733288	746736	733270	663162	576717	698216	619940	695112	673102	603307	684107	638205	811644	856134	769039	833889	812586	921528	932539	917240	927034	924890	816152	696291	757581	756221	726936	637661	861800	680599	749730
Zmsp000758	1-(Hydroxymethyl)hexahydro-1h-pyrrolizin-2-ol	Alkaloids	C8H15NO2	158.12	70.07	158.117	[M+H]+	3	-	-	826968	879686	770892	853327	825289	180511	155962	118864	168236	137413	129500	165481	116679	147490	141080	95503.3	88997.6	101093	92250.4	95045.1	120185	106600	124314	113392	115457	130814	131470	111155	131142	121312	170988	130109	135298	150548	132703	159655	134845	136441	147250
MWStz480	Integerrimine	Alkaloids	C18H25NO5	336.18	120.08	335.173	[M+H]+	2	480-79-5	C10328	504719	424941	574252	464830	499596	244718	274578	48800.3	259648	161689	46154.1	50157.4	20716.4	48155.8	35436.9	209542	220217	232806	214879	226511	4143.28	4143.28	4143.28	4143.28	4143.28	170009	166828	348375	168419	257602	24252	51652.2	30785.4	37952.1	41218.8	173223	103568	180510	138395
MWS1860	Pyrrolidin	Alkaloids	C4H9N	72.08	55.05	71.0735	[M+H]+	3	123-75-1	-	436872	326711	304477	381792	315594	344780	268565	285410	306672	276988	137452	115099	111591	126276	113345	190255	157390	132221	173822	144805	386740	348430	390286	367585	369358	319449	381102	348716	350275	364909	274033	236105	236415	255069	236260	216744	160556	167709	188650
MWStz073	5-Hydroxy-2-pyrrolidinone	Alkaloids	C4H7NO2	102.05	84.05	101.048	[M+H]+	3	62312-55-4	-	374565	325941	341762	350253	333851	271495	274492	249269	272993	261881	243824	170348	246525	207086	208437	278121	238171	204259	258146	221215	289445	205533	267132	247489	236333	282457	217512	183187	249985	200350	249157	211048	218447	230102	214748	216234	230188	248752	223211
Zmzp000987	Stachydrine methyl ester	Alkaloids	C8H16NO2+	158.12	98.1	158.118	[M]+	3	-	-	19615.3	26073.5	17541.3	22844.4	21807.4	915284	641130	589288	778207	615209	1.76177e+06	1.81799e+06	1.63752e+06	1.78988e+06	1.72776e+06	718576	604299	624146	661437	614223	660030	718077	678326	689054	698202	924440	1.05617e+06	826037	990305	941103	490672	473996	422766	482334	448381	811837	606990	711008	709414
MWSmce157	Stachydrine	Alkaloids	C7H13NO2	144.1	58.06	143.095	[M+H]+	1	471-87-4	C10172	16134.2	16134.2	16134.2	16134.2	16134.2	116309	132898	108380	124604	120639	116256	123850	177464	120053	150657	138585	119828	145274	129206	132551	101339	106528	100377	103934	103453	159234	133263	182507	146248	157885	116727	124732	80671.2	120730	102702	108356	153726	141119	131041
Lahp009047	Cycloclausenamide	Alkaloids	C18H17NO2	280.13	191.09	279.126	[M+H]+	1	103541-16-8	-	14884.2	13302.8	3897.14	14093.5	8599.95	3.40698e+07	3.54988e+07	3.52311e+07	3.47843e+07	3.5365e+07	2.12014e+07	2.29127e+07	2.22583e+07	2.20571e+07	2.25855e+07	3.06149e+07	2.99426e+07	2.59837e+07	3.02788e+07	2.79632e+07	1.75411e+07	1.55214e+07	1.69759e+07	1.65312e+07	1.62487e+07	317990	294030	340034	306010	317032	2.28312e+07	2.19054e+07	2.27774e+07	2.23683e+07	2.23414e+07	3.18742e+07	2.92255e+07	2.8251e+07	3.05498e+07
Lahp006622	Claulansamide A	Alkaloids	C18H19NO3	298.14	262.12	297.137	[M+H]+	1	-	-	5681.01	5681.01	5681.01	5681.01	5681.01	1.60041e+06	1.5258e+06	1.3802e+06	1.56311e+06	1.453e+06	49196.3	62584.4	61140.8	55890.4	61862.6	773725	698666	679752	736195	689209	39413.2	53344.2	61262.5	46378.7	57303.4	1.03286e+06	1.12743e+06	1.11008e+06	1.08015e+06	1.11876e+06	419601	382027	430678	400814	406353	1.195e+06	1.08273e+06	1.07495e+06	1.13886e+06
Lahp006213	Clausenamide	Alkaloids	C18H19NO3	298.14	174.09	297.137	[M+H]+	1	-	-	4746.41	4746.41	4746.41	4746.41	4746.41	5.71185e+06	6.86559e+06	6.28085e+06	6.28872e+06	6.57322e+06	80583.7	70726.1	92660.2	75654.9	81693.2	1.93179e+06	1.90832e+06	1.95894e+06	1.92005e+06	1.93363e+06	82686.6	70086.3	76029.5	76386.4	73057.9	3.84046e+06	3.02363e+06	5.13539e+06	3.43204e+06	4.07951e+06	771533	810306	732432	790920	771369	1.04662e+06	802304	834535	924463
Smdp002817	Farfugine	Alkaloids	C13H21NO3	240.16	140.1	239.152	[M+H]+	2	86194-08-3	-	4101.5	4101.5	4101.5	4101.5	4101.5	4101.5	4101.5	4101.5	4101.5	4101.5	54788.9	67989.9	49893.8	61389.4	58941.9	4101.5	4101.5	4101.5	4101.5	4101.5	94875.6	85629.5	73653	90252.6	79641.3	71742.5	36213.6	44622.9	53978	40418.2	20507.5	53420.4	37581.5	36963.9	45501	54256	53487.1	54290.4	53871.5
Lahp007715	6-O-Methylneoclausenamide	Alkaloids	C19H21NO3	312.16	121.06	311.152	[M+H]+	1	-	-	3457.73	3457.73	3457.73	3457.73	3457.73	283197	318180	286012	300689	302096	45868.3	44018.4	49842.6	44943.4	46930.5	210320	147340	207445	178830	177393	3457.73	3457.73	3457.73	3457.73	3457.73	31572.8	34417.9	29119.6	32995.3	31768.7	357857	315047	311588	336452	313318	914195	677543	702931	795869
Lahp007723	1-Methyl-3α-Hydroxy-4α-Phenyl-5α-[(S)-α-Acetoxybenzyl]Pyrrolidine-2-One*	Alkaloids	C20H21NO4	340.15	174.09	339.147	[M+H]+	1	-	-	729.35	729.35	729.35	729.35	729.35	59572.3	36613.5	29815.6	48092.9	33214.5	32307.5	36743.5	23954.1	34525.5	30348.8	23314.1	20604.5	14937.5	21959.3	17771	3646.75	4155.54	5688.72	3901.15	4922.13	73461.3	56023.9	54672.9	64742.6	55348.4	106137	92310.8	78740.7	99224	85525.8	16090.8	12368	10264.1	14229.4
MWSslk106	2-Phenylethylamine	Alkaloids	C8H11N	122.1	105.07	121.089	[M+H]+	2	156-28-5	C05332	1.07766e+06	815569	885219	946613	850394	5.42049e+06	4.54794e+06	5.3138e+06	4.98422e+06	4.93087e+06	908589	931897	849526	920243	890711	1.87849e+06	1.94821e+06	1.71625e+06	1.91335e+06	1.83223e+06	435277	360384	368429	397830	364406	1.89037e+06	1.68599e+06	2.00304e+06	1.78818e+06	1.84451e+06	3.76194e+06	2.66148e+06	2.76023e+06	3.21171e+06	2.71085e+06	882889	958134	660766	920511
Wahlp01379	3-Methoxytyramine*	Alkaloids	C9H13NO2	168.1	91.05	167.095	[M+H]+	2	554-52-9	C05587	9.23397e+06	6.4574e+06	7.11578e+06	7.84569e+06	6.78659e+06	24686.5	22208	20015.9	23447.2	21111.9	3215.37	3215.37	3215.37	3215.37	3215.37	3215.37	3215.37	3215.37	3215.37	3215.37	3215.37	3215.37	3215.37	3215.37	3215.37	3215.37	3215.37	3215.37	3215.37	3215.37	24696.6	16076.9	32824.3	20386.7	24450.6	16699	18472.5	16385.6	17585.8
MWStz147	Synephrine; 4-[1-Hydroxy-2-(methylamino)ethyl]phenol	Alkaloids	C9H13NO2	168.1	135.07	167.095	[M+H]+	2	94-07-5	C04548	5.07189e+06	4.09599e+06	5.94335e+06	4.58394e+06	5.01967e+06	16375.9	23316.6	18989.5	19846.2	21153.1	21353.5	29523.3	43042	25438.4	36282.6	1378.22	1378.22	1378.22	1378.22	1378.22	1378.22	1378.22	1378.22	1378.22	1378.22	1378.22	1378.22	1378.22	1378.22	1378.22	6891.11	12231.8	12928.8	9561.46	12580.3	1378.22	1378.22	1378.22	1378.22
Wahlp07899	Norephedrin 3-O-(2''-Phenylpropanyl)Glucoside	Alkaloids	C24H33NO6	432.24	119.09	431.231	[M+H]+	1	-	-	1.92732e+06	2.2412e+06	2.38127e+06	2.08426e+06	2.31124e+06	1.38759e+06	849454	917078	1.11852e+06	883266	621717	1.75452e+06	900703	1.18812e+06	1.32761e+06	718135	1.27787e+06	874591	998003	1.07623e+06	2.33735e+06	2.00445e+06	1.03294e+06	2.1709e+06	1.51869e+06	1.42869e+06	2.83265e+06	1.72059e+06	2.13067e+06	2.27662e+06	1.37988e+06	1.6224e+06	804500	1.50114e+06	1.21345e+06	1.41772e+06	813280	1.12964e+06	1.1155e+06
WaQzp02611	N-Caffeoylmethylgluconamide	Alkaloids	C16H21NO9	372.13	163.04	371.122	[M+H]+	1	-	-	929149	505991	1.05481e+06	717570	780401	43173.1	34714.7	56436.7	38943.9	45575.7	2027.78	2027.78	2027.78	2027.78	2027.78	25507.7	25567	21067.7	25537.3	23317.4	2027.78	2027.78	2027.78	2027.78	2027.78	68799.1	68807.7	58594.5	68803.4	63701.1	11695.8	17543.5	10138.9	14619.7	13841.2	50285.9	44535.4	33483.9	47410.7
pmb0492	N',N'',N'''-p-Coumaroyl-cinnamoyl-caffeoyl spermidine	Alkaloids	C34H37N3O6	584.28	325	583.268	[M+H]+	3	-	-	251576	243157	234162	247367	238659	50675.1	103618	45781.9	77146.7	74700.1	262737	263891	330741	263314	297316	64762.9	45232.4	61351.9	54997.6	53292.1	182643	173855	192464	178249	183159	195203	140932	242771	168068	191851	10726	42888.6	24108.6	26807.3	33498.6	59115	33829.5	32094.8	46472.2
Lahp009400	Lansiumamide C	Alkaloids	C18H19NO	266.15	131.05	265.147	[M+H]+	1	-	-	169645	179430	156105	174537	167768	1.17428e+07	5.3052e+06	1.07436e+07	8.52402e+06	8.02438e+06	5.17577e+06	1.13782e+07	5.85563e+06	8.27697e+06	8.6169e+06	1.31819e+07	1.02878e+07	1.36307e+07	1.17348e+07	1.19592e+07	1.15363e+07	9.47444e+06	1.41547e+07	1.05054e+07	1.18146e+07	1.7885e+06	1.78218e+06	1.63535e+06	1.78534e+06	1.70877e+06	1.41847e+07	3.84909e+07	1.29863e+07	2.63378e+07	2.57386e+07	9.62917e+06	1.2547e+07	1.0582e+07	1.10881e+07
Lahp007747	Clausenalansamide B	Alkaloids	C18H19NO2	282.15	131.05	281.142	[M+H]+	1	-	-	161112	161112	161112	161112	161112	1.64681e+07	1.59808e+07	1.93826e+07	1.62244e+07	1.76817e+07	7.66869e+06	8.00466e+06	8.02308e+06	7.83668e+06	8.01387e+06	6.71822e+06	9.55977e+06	1.06977e+07	8.139e+06	1.01287e+07	5.54472e+06	5.22913e+06	5.80734e+06	5.38692e+06	5.51823e+06	840491	805559	839779	823025	822669	4.42329e+06	4.80995e+06	6.83794e+06	4.61662e+06	5.82395e+06	6.12416e+06	6.20156e+06	5.57011e+06	6.16286e+06
Lahp009977	Lansamide I	Alkaloids	C18H17NO	264.14	131.06	263.131	[M+H]+	2	77527-97-0	-	93827.2	76574	73175.8	85200.6	74874.9	3.02158e+07	3.1081e+07	3.13891e+07	3.06484e+07	3.1235e+07	3.069e+07	3.18571e+07	3.34261e+07	3.12735e+07	3.26416e+07	3.00147e+07	2.97233e+07	3.14774e+07	2.9869e+07	3.06003e+07	2.48665e+07	2.65854e+07	2.56349e+07	2.57259e+07	2.61101e+07	2.6624e+06	1.84692e+06	1.84346e+06	2.25466e+06	1.84519e+06	3.01581e+07	3.02762e+07	2.78265e+07	3.02172e+07	2.90514e+07	2.67184e+07	2.82665e+07	2.76767e+07	2.74925e+07
Wafp002310	1-O-Caffeoyllysine	Alkaloids	C15H20N2O5	309.14	163.04	308.137	[M+H]+	2	-	-	83693.1	44064	64190.6	63878.5	54127.3	68974.7	76269.3	81493.6	72622	78881.5	66679	50497.7	37605.1	58588.3	44051.4	96358.9	65197.9	73447.4	80778.4	69322.7	50642.1	47886.8	42493	49264.5	45189.9	110726	90137.1	105584	100432	97860.6	178595	149639	143280	164117	146459	139750	141616	164760	140683
pmb0500	N-p-Coumaroyl-N'-feruloylputrescine	Alkaloids	C23H26N2O5	411.19	177.05	410.184	[M+H]+	3	380302-96-5	-	80667.3	67597.1	64841.5	74132.2	66219.3	1214.28	1214.28	1214.28	1214.28	1214.28	6152.85	9566.15	14823.2	7859.5	12194.7	1214.28	1214.28	1214.28	1214.28	1214.28	1214.28	1214.28	1214.28	1214.28	1214.28	1214.28	1214.28	1214.28	1214.28	1214.28	1214.28	1214.28	1214.28	1214.28	1214.28	1214.28	1214.28	1214.28	1214.28
pmb0490	p-Coumaroylputrescine	Alkaloids	C13H18N2O2	235.14	147.04	234.137	[M+H]+	3	34136-53-3	C18326	72923.2	40967.3	42852.8	56945.3	41910	413085	352292	281221	382688	316757	938719	760161	811485	849440	785823	537560	520738	501324	529149	511031	263314	257047	303521	260181	280284	100023	63854.9	97574.5	81939.1	80714.7	501765	508107	468917	504936	488512	393125	316749	376650	354937
Lahp010865	N-Methyl-N-Styrylcinnamamide	Alkaloids	C18H17NO	264.14	131.05	263.131	[M+H]+	3	-	-	56671.2	56671.2	56671.2	56671.2	56671.2	6.42204e+06	6.495e+06	7.08273e+06	6.45852e+06	6.78886e+06	3.04347e+06	2.98653e+06	3.01234e+06	3.015e+06	2.99943e+06	2.50443e+06	2.02223e+06	2.28695e+06	2.26333e+06	2.15459e+06	1.76268e+06	1.71084e+06	1.78763e+06	1.73676e+06	1.74923e+06	2.04835e+06	1.85434e+06	1.64931e+06	1.95134e+06	1.75182e+06	1.95738e+06	1.96269e+06	2.10346e+06	1.96003e+06	2.03308e+06	1.17382e+06	1.00368e+06	1.09393e+06	1.08875e+06
Lahp008046	2'-Dehydroxy-2'-oxo-clausenalansamide B	Alkaloids	C18H17NO2	280.13	131.05	279.125	[M+H]+	2	-	-	39012.6	39012.6	39012.6	39012.6	39012.6	3.51433e+06	3.97695e+06	3.6739e+06	3.74564e+06	3.82542e+06	7.8015e+06	7.56833e+06	7.93411e+06	7.68491e+06	7.75122e+06	5.0236e+06	4.7369e+06	4.94797e+06	4.88025e+06	4.84244e+06	1.18298e+07	1.1205e+07	1.22167e+07	1.15174e+07	1.17108e+07	1.06901e+07	9.50887e+06	9.64966e+06	1.00995e+07	9.57926e+06	4.52948e+06	4.71801e+06	4.92386e+06	4.62374e+06	4.82094e+06	1.24332e+06	1.38372e+06	1.25602e+06	1.31352e+06
Wahlp02334	γ-Glutamyltyramine	Alkaloids	C13H18N2O4	267.13	121.06	266.127	[M+H]+	2	65520-56-1	C20926	38443.8	37673.4	37269.9	38058.6	37471.6	914.241	914.241	914.241	914.241	914.241	6545.47	4941	7381.74	5743.23	6161.37	914.241	914.241	914.241	914.241	914.241	9870.57	4571.2	8588.26	7220.89	6579.73	914.241	914.241	914.241	914.241	914.241	5395.22	7712.41	7793.22	6553.82	7752.82	10785.1	5903.6	7069.6	8344.36
Lahp008617	N-2-Phenylethyl-cinnamamide	Alkaloids	C17H17NO	252.14	131.05	251.131	[M+H]+	1	-	-	25465.8	12124.5	19800.5	18795.2	15962.5	3.30627e+07	3.22572e+07	3.19341e+07	3.266e+07	3.20956e+07	2.36639e+07	2.34746e+07	2.47341e+07	2.35693e+07	2.41044e+07	2.06403e+07	1.98275e+07	2.1122e+07	2.02339e+07	2.04748e+07	1.9397e+07	1.87889e+07	1.81461e+07	1.90929e+07	1.84675e+07	2.0652e+06	1.54686e+06	1.43208e+06	1.80603e+06	1.48947e+06	2.80256e+07	2.71087e+07	2.67173e+07	2.75671e+07	2.6913e+07	1.45288e+07	1.29529e+07	1.34854e+07	1.37408e+07
pmb0496	N-Feruloylagmatine	Alkaloids	C15H22N4O3	307.18	177.05	306.169	[M+H]+	2	-	C18325	23620.8	63857.3	29585.2	43739.1	46721.2	2.72757e+06	2.30513e+06	2.64351e+06	2.51635e+06	2.47432e+06	25927.7	20255	38202.3	23091.4	29228.7	2.22464e+06	2.05083e+06	1.84916e+06	2.13773e+06	1.95e+06	65571.4	46080.4	63796.2	55825.9	54938.3	2.417e+06	2.34812e+06	2.37699e+06	2.38256e+06	2.36255e+06	2.49151e+06	2.29825e+06	2.25307e+06	2.39488e+06	2.27566e+06	1.83965e+06	2.04664e+06	1.14011e+06	1.94315e+06
MWStz143	N-(3-Methoxy)Benzyllinoleamide	Alkaloids	C26H41NO2	400.32	121.06	399.314	[M+H]+	3	883715-22-8	-	20889.3	20889.3	20889.3	20889.3	20889.3	308837	290738	307664	299788	299201	246947	241974	227347	244460	234660	368327	422448	395884	395387	409166	224843	204984	203110	214913	204047	20889.3	20889.3	20889.3	20889.3	20889.3	177558	294704	277970	236131	286337	220969	240341	231175	230655
Lahp010019	3-Phenyl-N-(2-phenylethenyl)prop-2-enamide	Alkaloids	C17H15NO	250.12	131.05	249.115	[M+H]+	2	-	-	20879.9	14337	13396.1	17608.5	13866.5	2.31868e+06	2.28936e+06	2.25139e+06	2.30402e+06	2.27037e+06	2.68424e+06	2.87015e+06	2.77207e+06	2.77719e+06	2.82111e+06	3.12878e+06	3.11108e+06	3.23743e+06	3.11993e+06	3.17426e+06	3.61826e+06	3.86305e+06	3.75523e+06	3.74065e+06	3.80914e+06	795965	820420	806737	808192	813578	3.89912e+06	4.42035e+06	3.9786e+06	4.15973e+06	4.19947e+06	1.91648e+06	1.91004e+06	1.83045e+06	1.91326e+06
Lahp009131	2'-Dehydroxy-2'-acetoxyl-clausenalansamide B	Alkaloids	C20H21NO3	324.16	131.05	323.152	[M+H]+	2	-	-	18642.8	21527.6	27465.2	20085.2	24496.4	3.9734e+07	4e+07	4.02702e+07	3.9867e+07	4.01351e+07	4.32605e+07	4.30447e+07	4.23551e+07	4.31526e+07	4.26999e+07	3.97217e+07	4.08294e+07	3.96342e+07	4.02756e+07	4.02318e+07	3.54548e+07	3.72188e+07	3.68975e+07	3.63368e+07	3.70581e+07	161595	179995	127162	170795	153578	3.46611e+07	3.55586e+07	3.54715e+07	3.51098e+07	3.5515e+07	3.98855e+07	4.14322e+07	4.08271e+07	4.06589e+07
Lmmp002013	Dihydroferuloylputrescine	Alkaloids	C14H22N2O3	267.17	179.07	266.163	[M+H]+	3	-	-	15171	9325.89	8586.12	12248.4	8956.01	55110.8	59755.9	75795.8	57433.4	67775.8	290609	270113	376093	280361	323103	41684.1	45874.2	63936.8	43779.1	54905.5	83911.9	45595.1	79570.8	64753.5	62583	30732.4	38502.6	29638.5	34617.5	34070.6	45717.5	40906.5	42076.3	43312	41491.4	39844.5	28488.4	22069.6	34166.5
Waqkp01819	p-Coumaroyl-hydroxyagmatine	Alkaloids	C14H20N4O3	293.16	147.04	292.154	[M+H]+	2	-	-	14966.1	15325.3	14941.4	15145.7	15133.3	91223.9	63475.1	95542.9	77349.5	79509	105980	92424.7	154219	99202.4	123322	130995	107155	98011.8	119075	102584	87759.1	61264	64088.7	74511.6	62676.4	29621.9	27891.2	27403.2	28756.6	27647.2	94033.8	121792	100473	107913	111133	61715	37495.7	62383.2	49605.3
Lcfp001831	N-p-Coumaroyllysine	Alkaloids	C15H20N2O5	309.15	163.04	308.137	[M+H]+	2	-	-	8194.35	8194.35	8194.35	8194.35	8194.35	63416.3	112030	96583.4	87723.1	104307	8194.35	8194.35	8194.35	8194.35	8194.35	54682.5	106497	67251	80589.7	86874	8194.35	8194.35	8194.35	8194.35	8194.35	105087	50823.9	82990.6	77955.5	66907.2	77684.7	133495	88792.5	105590	111144	69279	99148.2	50186.6	84213.6
Lahp009487	Lansiumamide A	Alkaloids	C17H15NO	250.12	131.05	249.115	[M+H]+	1	-	-	7827.2	7827.2	7827.2	7827.2	7827.2	587431	538830	545600	563131	542215	902998	824916	848767	863957	836842	774853	677516	620667	726185	649092	435732	349094	430642	392413	389868	202768	187793	209846	195280	198819	597312	796258	707043	696785	751650	414459	338614	407948	376537
MWSmce578	Aegeline	Alkaloids	C18H19NO3	298.14	131.05	297.137	[M+H]+	3	456-12-2	-	6160.47	6160.47	6160.47	6160.47	6160.47	124510	121697	111291	123104	116494	6160.47	6160.47	6160.47	6160.47	6160.47	62029.5	45683.8	41683.9	53856.7	43683.9	6160.47	6160.47	6160.47	6160.47	6160.47	46334	55752.5	60066.7	51043.3	57909.6	40368.9	60348.3	45062.8	50358.6	52705.6	114493	73588.3	68861	94040.6
Hmqp002567	4-Hydroxycinnamic acid p-hydroxyphenethylamine*	Alkaloids	C17H17NO3	284.127	147.04	283.121	[M+H]+	1	-	-	5622.65	5622.65	5622.65	5622.65	5622.65	5622.65	5622.65	5622.65	5622.65	5622.65	619887	481581	1.01542e+06	550734	748501	28113.2	48976.8	66271.2	38545	57624	84407.4	76310.2	76530.6	80358.8	76420.4	5622.65	5622.65	5622.65	5622.65	5622.65	313651	285165	297383	299408	291274	5622.65	5622.65	5622.65	5622.65
MWSmce089	N-p-Coumaroyltyramine*	Alkaloids	C17H17NO3	284.12	147.04	283.121	[M+H]+	1	36417-86-4	-	5189.78	5189.78	5189.78	5189.78	5189.78	5189.78	5189.78	5189.78	5189.78	5189.78	524252	386107	910823	455179	648465	36993.8	38188.4	40949.7	37591.1	39569	91284.2	61090.7	76530	76187.5	68810.3	5189.78	5189.78	5189.78	5189.78	5189.78	295693	358797	470097	327245	414447	31201.4	25948.9	47450.7	28575.2
Rfp109585	cis-N-p-coumaroyltyramine	Alkaloids	C17H17N1O3	284.13	147.05	283.121	[M+H]+	1	-	-	5189.78	5189.78	5189.78	5189.78	5189.78	5189.78	5189.78	5189.78	5189.78	5189.78	524252	386107	910823	455179	648465	36993.8	38188.4	40949.7	37591.1	39569	91284.2	61090.7	76530	76187.5	68810.3	5189.78	5189.78	5189.78	5189.78	5189.78	295693	358797	470097	327245	414447	31201.4	25948.9	47450.7	28575.2
pmn001727	N-(4-O-(Glucosyl)-E-feruloyl)-tyramine	Alkaloids	C24H29NO9	474.18	312.12	475.184	[M-H]-	3	-	-	4875.46	4875.46	4875.46	4875.46	4875.46	42504.2	31915.9	51082	37210.1	41499	251130	224611	276702	237870	250656	26241.5	48201.7	45826.5	37221.6	47014.1	71195.1	71995.4	86629	71595.2	79312.2	4875.46	4875.46	4875.46	4875.46	4875.46	24377.3	34199.4	34037.2	29288.4	34118.3	76564.7	52050.3	67847.7	64307.5
Lahp007087	N-Benzoyltyramine	Alkaloids	C17H19NO2	270.15	105.07	269.142	[M+H]+	1	-	-	4088.22	4088.22	4088.22	4088.22	4088.22	538529	714251	391067	626390	552659	20441.1	38646.1	29128.1	29543.6	33887.1	84097.7	66535.8	56153.3	75316.8	61344.6	4088.22	4088.22	4088.22	4088.22	4088.22	33013	24874	38936.1	28943.5	31905	22918.2	26497.1	28617	24707.7	27557	101225	56470.6	75545.9	78847.7
Zahp006974	Cinnamoyltyramine*	Alkaloids	C17H17NO2	268.13	131.05	267.126	[M+H]+	1	20384-14-9	-	4037.9	4037.9	4037.9	4037.9	4037.9	68875.4	48128.5	45883.6	58501.9	47006.1	204921	236058	283898	220490	259978	132703	135005	133694	133854	134349	125334	130384	168437	127859	149411	40039.2	20189.5	29863.5	30114.4	25026.5	128510	128133	107116	128321	117624	103657	123485	127003	113571
Wagp007639	N-(4-hydroxyphenethyl)cinnamamide*	Alkaloids	C17H17NO2	268.13	131.05	267.126	[M+H]+	1	-	-	3962.31	3962.31	3962.31	3962.31	3962.31	59227.1	39920.2	54394.3	49573.7	47157.3	248795	201599	205907	225197	203753	100018	116638	113068	108328	114853	163705	119060	141847	141382	130453	32592.7	33773.1	25630.7	33182.9	29701.9	108965	120738	88270.4	114852	104504	118376	84754.9	80208.2	101566
Zbsp007466	N-trans-cinnamoylphydroxyphenylethylamine*	Alkaloids	C17H17NO2	268.13	131.05	267.126	[M+H]+	1	-	-	2260.42	2260.42	2260.42	2260.42	2260.42	35317.9	25041.2	43870.6	30179.5	34455.9	208468	179330	193289	193899	186310	70954.4	86573	87891.6	78763.7	87232.3	135478	118997	130298	127237	124647	16185.2	11302.1	14785.4	13743.7	13043.8	126343	102447	70120.2	114395	86283.8	43284.9	38915.1	34278.6	41100
GQ512004	N1-Dihydrocaffeoyl-N10-coumaroylspermidine	Alkaloids	C25H33N3O5	456.25	310.21	455.242	[M+H]+	3	-	-	1848.4	1848.4	1848.4	1848.4	1848.4	53312.2	28281.4	37781.1	40796.8	33031.2	48523.1	76901.3	56338.5	62712.2	66619.9	13887.3	31565.1	27847.3	22726.2	29706.2	67955.2	60344.3	54021.3	64149.8	57182.8	1848.4	1848.4	1848.4	1848.4	1848.4	165168	160606	135145	162887	147876	85226.4	102870	74228.9	94048.3
WaXYp03695	(e)-N--glutamic acid	Alkaloids	C15H17O7N	324.11	177.05	323.099	[M+H]+	2	-	-	1533.6	1533.6	1533.6	1533.6	1533.6	45502.7	32347.7	33005.6	38925.2	32676.7	1533.6	1533.6	1533.6	1533.6	1533.6	30578.4	14264.8	14061.1	22421.6	14163	1533.6	1533.6	1533.6	1533.6	1533.6	9005.66	17071.9	16471.1	13038.8	16771.5	26320	45604.4	12056.5	35962.2	28830.4	21288.8	7668	12166	14478.4
MWStz221	N-Cis-Feruloyltyramine*	Alkaloids	C18H19NO4	314.14	177.06	313.131	[M+H]+	3	80510-09-4	-	1437.89	1437.89	1437.89	1437.89	1437.89	10602.6	20207.4	21438.5	15405	20822.9	77276.7	95819.5	88853.2	86548.1	92336.3	10160.5	8240.76	8507.48	9200.63	8374.12	34455.8	33541.6	34587.5	33998.7	34064.6	1437.89	1437.89	1437.89	1437.89	1437.89	7511.86	8513.81	8091.93	8012.84	8302.87	20192.1	16084.2	21076.3	18138.2
Lssp210092	N-trans-ferulic tyramine*	Alkaloids	C18H19NO4	314.14	177.05	313.131	[M+H]+	3	-	-	1437.89	1437.89	1437.89	1437.89	1437.89	10602.6	20207.4	21438.5	15405	20822.9	77276.7	95819.5	88853.2	86548.1	92336.3	10160.5	8240.76	8507.48	9200.63	8374.12	34455.8	33541.6	34587.5	33998.7	34064.6	1437.89	1437.89	1437.89	1437.89	1437.89	7511.86	8513.81	8091.93	8012.84	8302.87	20192.1	16084.2	21076.3	18138.2
mws1433	N-Feruloyltyramine; Moupinamide*	Alkaloids	C18H19NO4	314.14	177.05	313.131	[M+H]+	3	66648-43-9	C02717	1437.89	1437.89	1437.89	1437.89	1437.89	10602.6	20207.4	21438.5	15405	20822.9	77276.7	95819.5	88853.2	86548.1	92336.3	10160.5	8240.76	8507.48	9200.63	8374.12	34455.8	33541.6	34587.5	33998.7	34064.6	1437.89	1437.89	1437.89	1437.89	1437.89	7511.86	8513.81	8091.93	8012.84	8302.87	20192.1	16084.2	21076.3	18138.2
Zblp005777	N-trans-ferulicacidacylp-hydroxyphenylethylamine*	Alkaloids	C18H19NO4	314.14	177.06	313.131	[M+H]+	3	-	-	1437.89	1437.89	1437.89	1437.89	1437.89	10602.6	20207.4	21438.5	15405	20822.9	77276.7	95819.5	88853.2	86548.1	92336.3	10160.5	8240.76	8507.48	9200.63	8374.12	34455.8	33541.6	34587.5	33998.7	34064.6	1437.89	1437.89	1437.89	1437.89	1437.89	7511.86	8513.81	8091.93	8012.84	8302.87	20192.1	16084.2	21076.3	18138.2
Lahp007780	Secodemethylclausenamide	Alkaloids	C18H19NO3	298.14	160.08	297.136	[M+H]+	2	-	-	1082.12	1082.12	1082.12	1082.12	1082.12	728785	606708	650951	667747	628830	128251	196410	178541	162330	187475	217297	302152	191769	259724	246960	20542.2	21795	19018.5	21168.6	20406.8	35041.4	41931.5	37072.2	38486.5	39501.8	47181.3	40102.2	71483	43641.8	55792.6	56578.7	37361.8	57206.6	46970.2
pma0633	N-p-Coumaroylspermine	Alkaloids	C19H32N4O2	349.26	203.22	348.252	[M+H]+	3	130210-35-4	-	853.487	853.487	853.487	853.487	853.487	19476.9	20698	19546.4	20087.5	20122.2	853.487	853.487	853.487	853.487	853.487	853.487	853.487	853.487	853.487	853.487	16053.4	13661.4	4267.44	14857.4	8964.4	34812.8	34975.8	38035.5	34894.3	36505.7	28613.6	35103.3	23690.2	31858.5	29396.7	16944.8	7414.27	22611.3	12179.6
Lasp009118	1-hydroxy-7-methoxyacridone	Alkaloids	C14H11NO3	242.08	199.06	241.074	[M+H]+	1	-	-	113135	114099	99861.5	113617	106980	7.08352e+06	6.93367e+06	6.42043e+06	7.0086e+06	6.67705e+06	2.76238e+06	3.06054e+06	3.25737e+06	2.91146e+06	3.15896e+06	1.82613e+07	1.84984e+07	1.76646e+07	1.83798e+07	1.80815e+07	1.55189e+07	1.33143e+07	1.4735e+07	1.44166e+07	1.40246e+07	2.13886e+06	1.82424e+06	1.49337e+06	1.98155e+06	1.6588e+06	1.4964e+07	1.39751e+07	1.39319e+07	1.44695e+07	1.39535e+07	8.699e+06	8.3169e+06	8.25634e+06	8.50795e+06
Lasp008777	1-hydroxyacridone*	Alkaloids	C13H9NO2	212.07	184.07	211.063	[M+H]+	1	65582-54-9	-	101404	100503	113852	100953	107178	1.33565e+06	1.00847e+06	1.10963e+06	1.17206e+06	1.05905e+06	2.54042e+06	2.76341e+06	2.61317e+06	2.65192e+06	2.68829e+06	8.49196e+06	1.01102e+07	9.14108e+06	9.3011e+06	9.62566e+06	4.83654e+06	3.91838e+06	4.93543e+06	4.37746e+06	4.42691e+06	741510	742354	794839	741932	768596	6.42444e+06	4.17398e+06	4.56985e+06	5.29921e+06	4.37191e+06	1.76246e+06	2.10834e+06	2.32242e+06	1.9354e+06
Lasp006823	3-Methoxy-l-methyl-2-qunolinone*	Alkaloids	C11H11NO2	190.09	175.06	189.079	[M+H]+	1	-	-	13190.7	20164.6	21355.4	16677.6	20760	111023	75850	87271	93436.5	81560.5	1.05518e+06	1.02369e+06	1.13031e+06	1.03944e+06	1.077e+06	511455	553764	491635	532610	522699	337185	306459	340852	321822	323655	20007.8	16304.1	16840.9	18155.9	16572.5	152625	108849	73742.2	130737	91295.7	56641.8	39897.8	59759.8	48269.8
Lahp002608	3,5-Dihydro-2H-Furo[3,2-C]Quinolin-4-One*	Alkaloids	C11H9NO2	188.07	118.07	187.063	[M+H]+	1	-	-	4.54569e+07	4.3427e+07	3.82449e+07	4.4442e+07	4.0836e+07	3.29121e+07	2.97666e+07	3.19287e+07	3.13393e+07	3.08476e+07	2.79868e+07	2.53835e+07	3.3955e+07	2.66851e+07	2.96692e+07	2.46097e+07	2.52312e+07	2.52706e+07	2.49204e+07	2.52509e+07	3.99817e+07	2.79921e+07	3.48504e+07	3.39869e+07	3.14213e+07	4.4783e+07	5.68418e+07	3.56385e+07	5.08124e+07	4.62402e+07	2.38705e+07	2.31408e+07	1.85405e+07	2.35056e+07	2.08406e+07	2.15052e+07	2.56715e+07	2.49543e+07	2.35884e+07
Wasn002329	Xanthurenic Acid 8-O-Glucoside	Alkaloids	C16H17NO9	366.08	160.04	367.09	[M-H]-	1	97451-32-6	-	1.52205e+06	1.1373e+06	1.31379e+06	1.32968e+06	1.22555e+06	1.0165e+06	964934	1.01235e+06	990715	988642	745651	746551	685539	746101	716045	904450	890379	801581	897415	845980	708181	649974	668464	679077	659219	1.24641e+06	1.46114e+06	1.48325e+06	1.35377e+06	1.47219e+06	923407	881680	880135	902543	880908	462196	445718	470902	453957
Ladp002935	3-quinolinecarboxylic acid*	Alkaloids	C10H7NO3	190.05	144.04	189.043	[M+H]+	1	-	-	1.39974e+06	1.33673e+06	1.37033e+06	1.36823e+06	1.35353e+06	1.4291e+06	1.49115e+06	1.53189e+06	1.46012e+06	1.51152e+06	435258	453006	323087	444132	388047	991545	1.00208e+06	990125	996812	996103	696681	804537	702625	750609	753581	1.25223e+06	1.11617e+06	1.15616e+06	1.1842e+06	1.13616e+06	934902	1.01048e+06	883172	972691	946826	1.3415e+06	1.28451e+06	1.13667e+06	1.31301e+06
WaXYp02357	2-(Trideuteriomethyl)quinolin-4-amine	Alkaloids	C10H10N2	159.09	132.08	158.083	[M+H]+	1	-	-	555427	564259	512340	559843	538300	435594	359056	328381	397325	343718	280744	307264	296290	294004	301777	155739	130106	138123	142922	134115	454800	349000	330618	401900	339809	426909	549648	512223	488279	530936	254068	242065	221670	248067	231867	318308	208344	149880	263326
Wcjp002598	8-hydroxyquinoline	Alkaloids	C9H7NO	146.06	91.05	145.053	[M+H]+	1	148-24-3	C19434	517286	442121	437099	479703	439610	573281	435023	519574	504152	477298	703040	643634	654593	673337	649114	203416	250031	220587	226723	235309	581986	555126	550163	568556	552644	714697	647650	690189	681174	668919	313070	296733	278564	304901	287648	272943	320383	279928	296663
Zmtn001464	4,8-Dihydroxyquinoline-2-carboxylic acid	Alkaloids	C10H7NO4	204.03	160.04	205.037	[M-H]-	3	59-00-7	C02470	320177	268111	356873	294144	312492	281132	359533	285669	320332	322601	141154	121026	127428	131090	124227	146217	135166	123352	140692	129259	206354	197826	226013	202090	211919	417207	401143	467471	409175	434307	243562	252060	237546	247811	244803	77756.3	89357.6	126824	83557
Ladp002110	4-hydroxy-2-oxo-1,2-dihydroquinoline-3-carboxylic acid	Alkaloids	C10H7NO4	206.04	160.04	205.037	[M+H]+	3	73776-24-6	-	267155	283864	233941	275509	258902	163991	134408	160676	149200	147542	78084.7	38715.6	34409.3	58400.1	36562.5	111754	102588	90782.8	107171	96685.5	67237.1	70502.8	49267.4	68869.9	59885.1	261160	229456	261702	245308	245579	348832	202304	206719	275568	204512	78215.5	48694.3	94641.7	63454.9
Lcfp071374	3-Methylquinoline-4-carboxylicacid	Alkaloids	C11H9NO2	188.07	142.07	187.063	[M+H]+	2	1873-51-4	-	109216	45673.5	143355	77444.7	94514.2	123337	110281	122817	116809	116549	42411.8	25946.2	23413.7	34179	24679.9	49267.6	53612.2	55802.1	51439.9	54707.1	25303.8	46541.5	78152.3	35922.6	62346.9	186511	142531	177449	164521	159990	4682.73	4682.73	4682.73	4682.73	4682.73	82420.8	86102	96173.6	84261.4
Lmlp003474	5-Methoxydictamnine	Alkaloids	C13H11NO3	230.08	215.06	229.074	[M+H]+	3	-	-	61447.4	76808.5	67010.1	69128	71909.3	11167.6	5507.54	6789.18	8337.57	6148.36	60882.9	60447	66399.6	60665	63423.3	43200.7	55965.8	46374.3	49583.3	51170.1	14009.4	15732.7	5152.49	14871	10442.6	19156.7	18979.2	19137.6	19068	19058.4	24284.5	20596.6	7106.64	22440.5	13851.6	1030.5	1030.5	1030.5	1030.5
Lajp006790	8-Methoxy-4-methylquinolin-2(1H)-one	Alkaloids	C11H11NO2	190.08	147.07	189.079	[M+H]+	1	30198-01-7	-	33998.9	23030.6	25324.7	28514.8	24177.6	58518.5	47233.7	54935.3	52876.1	51084.5	775918	652295	766366	714107	709330	316988	401517	318197	359252	359857	232720	200292	165731	216506	183012	14298.9	16120.5	9855.98	15209.7	12988.2	65997.4	91952.2	43897.1	78974.8	67924.6	32172.6	39902	44755.1	36037.3
MWS5169	Quinoline-4-carboxylic acid	Alkaloids	C10H7NO2	172.04	128.05	173.048	[M-H]-	3	486-74-8	C06414	27262.9	9735.33	14421.9	18499.1	12078.6	12088.1	13335.3	15692.5	12711.7	14513.9	1155.78	1155.78	1155.78	1155.78	1155.78	10474.5	10934.7	5778.9	10704.6	8356.81	20516.4	15411.4	22976.3	17963.9	19193.9	24479.3	15764.1	11848.6	20121.7	13806.4	18096.7	11589.9	11498	14843.3	11543.9	13820.7	11779.3	11081.7	12800
Lmwp102802	1-Methyl-2-dodecyl-4(1H)-quinolone	Alkaloids	C22H33NO	328.26	159.07	327.256	[M+H]+	3	-	-	22610.1	21271.5	19142	21940.8	20206.7	20815.1	23414.2	21917.6	22114.7	22665.9	18245	16207.8	18961.8	17226.4	17584.8	25319.8	24503.9	24532.2	24911.9	24518	22751.2	23359	19114.2	23055.1	21236.6	21082.1	20063.1	21028.8	20572.6	20545.9	19118.6	18873.2	22025.8	18995.9	20449.5	21184.1	24946.5	21949.9	23065.3
Lmlp002994	5-Hydroxyquinoline*	Alkaloids	C11H11NO2	190.09	175.06	189.079	[M+H]+	1	578-67-6	-	14161.9	9924.3	12089.7	12043.1	11007	111023	75850	80074.8	93436.5	77962.4	1.1784e+06	1.02369e+06	1.18007e+06	1.10105e+06	1.10188e+06	563430	599018	518293	581224	558655	455292	402427	339764	428859	371095	25286.9	15787.5	16177.4	20537.2	15982.4	145676	137994	91822.7	141835	114909	58596.4	60266	49798.9	59431.2
Lmyp003387	2-Oxo-3,4-dihydro-1H-quinoline-3-carboxylic acid	Alkaloids	C10H9NO3	192.07	146.06	191.058	[M+H]+	1	246867-17-4	-	3230.6	3230.6	3230.6	3230.6	3230.6	92134.7	86478.3	112573	89306.5	99525.6	195972	172534	123299	184253	147916	81418	86407	106351	83912.5	96379	64137.1	62413.7	46203.5	63275.4	54308.6	3230.6	3230.6	3230.6	3230.6	3230.6	61645.4	47814.4	59092.1	54729.9	53453.3	85007.6	113559	24641.5	99283.1
Lahp005724	4-Methoxy-1H-quinolin-2-one	Alkaloids	C10H9NO2	176.07	143.04	175.063	[M+H]+	1	-	-	1896.1	1896.1	1896.1	1896.1	1896.1	67306.7	75437.7	86117.6	71372.2	80777.7	1.13052e+06	1.66917e+06	1.23952e+06	1.39984e+06	1.45434e+06	529374	394671	655712	462022	525191	150673	120973	142422	135823	131697	14185.8	11123.6	9480.48	12654.7	10302	148129	172985	117875	160557	145430	95948.9	100787	78495.1	98368.2
Zmnn009241	Citpressine I	Alkaloids	C16H15NO5	300.09	270.04	301.095	[M-H]-	3	81525-58-8	-	547.491	547.491	547.491	547.491	547.491	15202.7	12799.6	15631.3	14001.2	14215.5	4310.06	2737.46	3768.27	3523.76	3252.86	547.491	547.491	547.491	547.491	547.491	547.491	547.491	547.491	547.491	547.491	10712.5	8671.17	9653.79	9691.86	9162.48	547.491	547.491	547.491	547.491	547.491	5040.57	6539.12	6589.04	5789.84
MWStz135	Pseudotropine	Alkaloids	C8H15NO	142.12	96.09	141.115	[M+H]+	3	135-97-7	C02066	3.75595e+06	3.49029e+06	3.11655e+06	3.62312e+06	3.30342e+06	79448.8	52782.2	46141.1	66115.5	49461.6	84496.6	76351.2	53452.2	80423.9	64901.7	47695.6	63535.2	47728.3	55615.4	55631.8	42961.4	51086.7	47429.2	47024.1	49258	37417.6	50190.4	36620	43804	43405.2	69988	69309.3	52683.9	69648.7	60996.6	40863.2	57121.9	66950.1	48992.6
MWStz033	Norscopolamine	Alkaloids	C16H19NO4	290.14	142.09	289.131	[M+H]+	2	4684-28-0	-	659772	535588	473106	597680	504347	12936.6	12936.6	12936.6	12936.6	12936.6	12936.6	12936.6	12936.6	12936.6	12936.6	12936.6	12936.6	12936.6	12936.6	12936.6	12936.6	12936.6	12936.6	12936.6	12936.6	12936.6	12936.6	12936.6	12936.6	12936.6	12936.6	12936.6	12936.6	12936.6	12936.6	12936.6	12936.6	12936.6	12936.6
MWStz096	3,6-Ditigloyloxytropan-7-ol	Alkaloids	C18H27NO5	338.2	136.07	337.189	[M+H]+	2	7159-86-6	-	9851.59	9851.59	9851.59	9851.59	9851.59	73999.6	75771.9	63191.5	74885.8	69481.7	179281	148792	165297	164036	157045	61901.9	64396	49257.9	63148.9	56827	76975.1	73490.2	62348.7	75232.6	67919.5	89876.3	130603	129657	110240	130130	70064.6	65239.7	77569.7	67652.1	71404.7	66604.4	66753	62852.1	66678.7
MWS0811	L-Pipecolic Acid	Alkaloids	C6H11NO2	130.09	84.08	129.079	[M+H]+	1	3105-95-1	C00408	1.373e+07	1.32871e+07	1.27632e+07	1.35085e+07	1.30251e+07	977426	1.003e+06	994584	990211	998790	359559	348729	357168	354144	352948	1.27519e+06	1.07511e+06	1.08863e+06	1.17515e+06	1.08187e+06	1.25877e+06	1.07591e+06	1.42178e+06	1.16734e+06	1.24885e+06	3.83355e+06	3.76333e+06	3.43035e+06	3.79844e+06	3.59684e+06	1.25696e+06	1.10553e+06	1.3517e+06	1.18125e+06	1.22861e+06	999010	860217	906020	929614
pmp001198	6-Deoxyfagomine	Alkaloids	C6H13NO2	132.1	57.03	131.095	[M+H]+	1	197449-09-5	-	2.79836e+06	2.8136e+06	2.34796e+06	2.80598e+06	2.58078e+06	2.75259e+06	2.19837e+06	2.40359e+06	2.47548e+06	2.30098e+06	1.5314e+06	1.45732e+06	1.36731e+06	1.49436e+06	1.41231e+06	1.18341e+06	1.31513e+06	1.085e+06	1.24927e+06	1.20007e+06	3.4694e+06	3.23971e+06	2.81496e+06	3.35456e+06	3.02734e+06	2.63157e+06	2.6055e+06	2.63536e+06	2.61854e+06	2.62043e+06	1.49322e+06	1.58852e+06	1.2726e+06	1.54087e+06	1.43056e+06	1.36839e+06	1.00389e+06	1.18504e+06	1.18614e+06
pmb0782	Piperidine	Alkaloids	C5H11N	86.1	69.07	85.0891	[M+H]+	3	110-89-4	C01746	2.15721e+06	2.21976e+06	1.55935e+06	2.18848e+06	1.88955e+06	1.59284e+06	1.47714e+06	1.39282e+06	1.53499e+06	1.43498e+06	988530	757710	901969	873120	829840	893670	820534	754681	857102	787607	2.10295e+06	1.91235e+06	1.94513e+06	2.00765e+06	1.92874e+06	1.70445e+06	1.48089e+06	1.1988e+06	1.59267e+06	1.33985e+06	883092	835217	715896	859155	775557	794915	736620	654420	765768
Ysjp000315	Pipecolic acid	Alkaloids	C6H11NO2	130.1	56.05	129.079	[M+H]+	2	535-75-1	-	2.14604e+06	1.96515e+06	2.03282e+06	2.05559e+06	1.99898e+06	338703	310265	350298	324484	330282	190952	151546	196103	171249	173825	330374	271410	307017	300892	289213	665355	605902	512097	635628	558999	1.63515e+06	1.59997e+06	1.61382e+06	1.61756e+06	1.60689e+06	846236	668882	571548	757559	620215	290695	228966	283106	259830
pmp000097	Guvacoline	Alkaloids	C7H11NO2	142.09	124.07	141.079	[M+H]+	3	495-19-2	C16821	976669	809372	808510	893021	808941	645454	591472	527228	618463	559350	495386	498766	438884	497076	468825	476141	460587	499768	468364	480177	557307	521853	553434	539580	537643	522998	469259	438146	496128	453702	657714	551001	521444	604357	536223	471671	433739	483707	452705
Lasp001037	N-ethylcytisine	Alkaloids	C13H18N2O	219.15	72.08	218.142	[M+H]+	3	-	-	114622	89351.1	93406.5	101986	91378.8	1827.1	1827.1	1827.1	1827.1	1827.1	13926.9	13394.6	11548.9	13660.7	12471.8	30122.1	31768.6	16414.2	30945.3	24091.4	22676.6	33012.2	17284.8	27844.4	25148.5	1827.1	1827.1	1827.1	1827.1	1827.1	1827.1	1827.1	1827.1	1827.1	1827.1	10248	12130.9	9135.5	11189.4
Wmgp005544	Gelsemamide	Alkaloids	C20H24N2O3	341.19	310.17	340.179	[M+H]+	3	-	-	68140.2	43926.4	48698.9	56033.3	46312.6	65040.9	56492.1	64279.2	60766.5	60385.6	70070.2	56364.1	62621	63217.1	59492.5	37524.9	55745.3	48917.7	46635.1	52331.5	42431.4	85547.6	42703	63989.5	64125.3	42290.3	82665.3	100809	62477.8	91737.2	61823.2	38928.9	73394.1	50376.1	56161.5	77916.2	39090.3	60492.5	58503.3
Lshp011101	Narciclasine 4-Glucopyranoside	Alkaloids	C20H23NO12	470.13	308.08	469.122	[M+H]+	3	-	-	47340.1	56443	33552.8	51891.5	44997.9	123591	119209	171025	121400	145117	233244	117230	154145	175237	135688	83177.4	68741.1	78613.1	75959.2	73677.1	70177.2	82989.4	87851.7	76583.3	85420.5	98815.3	32290.5	143503	65552.9	87896.9	65809.2	100418	94691.9	83113.4	97554.8	38854.4	60211	68438.7	49532.7
MWSmce338	N-Hydroxypipecolic acid	Alkaloids	C6H11NO3	146.08	70.06	145.074	[M+H]+	3	115819-92-6	-	22912.8	102719	71752.8	62815.8	87235.8	51892	41812.2	31546.4	46852.1	36679.3	63415.6	74168.3	37022.7	68791.9	55595.5	78926	45321.4	57660.7	62123.7	51491.1	39653.7	59447.7	55004.5	49550.7	57226.1	50755	51426.5	43009.3	51090.7	47217.9	68138.6	52743.5	56666.5	60441	54705	34363.8	58092.2	70349.3	46228
Rfmb320	1-Methylpiperidine-2-carboxylic acid*	Alkaloids	C7H13NO2	144.102	84.0813	143.095	[M+H]+	1	7730-87-2	-	16269.2	9687.93	15230.4	12978.6	12459.2	418901	480950	474465	449926	477707	334174	447925	424619	391050	436272	410532	477309	499011	443920	488160	319314	330235	246980	324774	288608	483911	437644	522374	460777	480009	332742	350143	301029	341442	325586	378891	434856	436241	406873
Hmcp000233	Dihydro-N-methylisopelletierine	Alkaloids	C9H19NO	158.15	140.14	157.147	[M+H]+	2	-	-	13629.6	14416.9	12664.5	14023.3	13540.7	76329.5	49159.2	52531	62744.3	50845.1	126520	126989	159417	126755	143203	45780.3	63573.4	61623.4	54676.9	62598.4	75742.4	52183.7	52670.5	63963	52427.1	84196.2	74153.7	59494.8	79174.9	66824.2	53397.2	36322.5	39485.7	44859.9	37904.1	81638.7	75216.5	77902.8	78427.6
Wbsp001110	hupcrispatine	Alkaloids	C10H10N2O	175.09	70.07	174.079	[M+H]+	3	-	-	1.07842e+08	1.04769e+08	9.94623e+07	1.06305e+08	1.02116e+08	1.46446e+07	1.10355e+07	1.23917e+07	1.28401e+07	1.17136e+07	1.30059e+06	1.28644e+06	1.57198e+06	1.29352e+06	1.42921e+06	1.79725e+06	1.73831e+06	1.68891e+06	1.76778e+06	1.71361e+06	1.09585e+07	1.0842e+07	1.04599e+07	1.09003e+07	1.0651e+07	2.19366e+06	2.17906e+06	2.02084e+06	2.18636e+06	2.09995e+06	3.79044e+06	3.22911e+06	3.7465e+06	3.50977e+06	3.4878e+06	4.06273e+06	3.20226e+06	3.82997e+06	3.6325e+06
Hmgp002327	3-amino-2-naphthoic acid*	Alkaloids	C11H9NO2	188.07	118.06	187.063	[M+H]+	1	-	-	4.54569e+07	4.3427e+07	3.82449e+07	4.4442e+07	4.0836e+07	3.29121e+07	2.97666e+07	3.19287e+07	3.13393e+07	3.08476e+07	2.79868e+07	2.53835e+07	3.3955e+07	2.66851e+07	2.96692e+07	2.46097e+07	2.52312e+07	2.52706e+07	2.49204e+07	2.52509e+07	3.99817e+07	2.79921e+07	3.48504e+07	3.39869e+07	3.14213e+07	4.4783e+07	5.68418e+07	3.56385e+07	5.08124e+07	4.62402e+07	2.38705e+07	2.31408e+07	1.85405e+07	2.35056e+07	2.08406e+07	2.15052e+07	2.56715e+07	2.49543e+07	2.35884e+07
Wbmp008021	(14-Ethyl-4,6,19-trimethoxy-9,11-dioxa-14-azaheptacyclo[10.7.2.12,5.01,13.03,8.08,12.016,20]docosan-21-yl)acetate	Alkaloids	C26H39NO7	478.28	337.27	477.273	[M+H]+	1	-	-	4.20253e+07	3.88094e+07	4.2134e+07	4.04173e+07	4.04717e+07	1.57276e+07	1.50543e+07	1.38399e+07	1.53909e+07	1.44471e+07	1.31189e+07	1.46578e+07	1.61128e+07	1.38883e+07	1.53853e+07	1.92938e+07	2.18255e+07	2.05246e+07	2.05596e+07	2.1175e+07	3.14731e+07	2.94155e+07	3.5768e+07	3.04443e+07	3.25917e+07	2.8178e+07	2.76281e+07	2.57865e+07	2.79031e+07	2.67073e+07	6.41881e+06	6.86881e+06	6.36535e+06	6.64381e+06	6.61708e+06	1.23305e+07	1.35946e+07	1.19233e+07	1.29625e+07
Smcp001137	naphthisoxazol A*	Alkaloids	C11H9NO2	188.07	118.06	187.063	[M+H]+	1	-	-	3.93446e+07	3.77034e+07	3.27826e+07	3.8524e+07	3.5243e+07	3.29121e+07	2.97666e+07	3.17655e+07	3.13393e+07	3.0766e+07	2.79868e+07	2.53291e+07	2.56629e+07	2.66579e+07	2.5496e+07	1.65138e+07	1.84722e+07	1.81704e+07	1.7493e+07	1.83213e+07	3.42998e+07	2.79921e+07	3.40437e+07	3.11459e+07	3.10179e+07	4.4783e+07	3.71268e+07	3.56385e+07	4.09549e+07	3.63826e+07	1.94128e+07	1.86102e+07	1.85068e+07	1.90115e+07	1.85585e+07	2.14533e+07	1.96258e+07	2.01798e+07	2.05395e+07
pmb0484	Choline	Alkaloids	C5H14NO+	104.11	60.08	104.107	[M]+	3	62-49-7	C00114	3.72966e+07	3.66834e+07	3.43987e+07	3.699e+07	3.5541e+07	1.59035e+07	1.51674e+07	1.22156e+07	1.55355e+07	1.36915e+07	2.04226e+07	2.08209e+07	2.22583e+07	2.06218e+07	2.15396e+07	1.19014e+07	1.14899e+07	1.15456e+07	1.16956e+07	1.15177e+07	1.8252e+07	1.92869e+07	1.87616e+07	1.87695e+07	1.90243e+07	9.0916e+06	9.41552e+06	9.22217e+06	9.25356e+06	9.31884e+06	9.64901e+06	9.21561e+06	9.11993e+06	9.43231e+06	9.16777e+06	1.17927e+07	8.97126e+06	9.77777e+06	1.0382e+07
Wcdp003364	1-Methyl-1,2,3,4-tetrahydro-β-carboline-3-carboxylic acid	Alkaloids	C13H14N2O2	231.11	158.1	230.106	[M+H]+	1	-	-	3.51013e+07	3.21536e+07	3.28993e+07	3.36274e+07	3.25264e+07	1.95605e+07	2.44786e+07	2.13084e+07	2.20196e+07	2.28935e+07	158578	307202	114048	232890	210625	1.19309e+07	1.22603e+07	1.41826e+07	1.20956e+07	1.32215e+07	497022	799187	720320	648105	759754	1.74214e+07	2.03603e+07	2.41093e+07	1.88908e+07	2.22348e+07	7.64104e+06	6.64155e+06	8.37571e+06	7.14129e+06	7.50863e+06	1.01484e+07	8.71707e+06	8.52146e+06	9.43276e+06
pmp001287	N-Benzylmethylene isomethylamine	Alkaloids	C8H9N	120.08	103.05	119.073	[M+H]+	1	-	-	3.32356e+07	2.77331e+07	2.76528e+07	3.04844e+07	2.76929e+07	2.77755e+07	2.49551e+07	2.84301e+07	2.63653e+07	2.66926e+07	2.51823e+07	2.24402e+07	2.43772e+07	2.38113e+07	2.34087e+07	1.50899e+07	1.44068e+07	1.38181e+07	1.47484e+07	1.41125e+07	2.74162e+07	2.45532e+07	2.61167e+07	2.59847e+07	2.53349e+07	2.11251e+07	1.93214e+07	1.94797e+07	2.02232e+07	1.94005e+07	1.48064e+07	1.24345e+07	1.10052e+07	1.36204e+07	1.17199e+07	1.64798e+07	1.10772e+07	1.3017e+07	1.37785e+07
Wbjp000520	4-Hydroxypipecolic acid	Alkaloids	C6H11NO3	146.08	82.06	145.074	[M+H]+	1	14228-16-1	-	3.30225e+07	3.2155e+07	2.89797e+07	3.25888e+07	3.05674e+07	84616.6	80859.7	97960	82738.1	89409.9	102604	84411.6	84374.4	93507.8	84393	80170.8	58463.9	59746.4	69317.4	59105.2	68874	51667.4	65598.9	60270.7	58633.2	124015	88689.5	119864	106352	104277	138762	96084.7	77932.9	117424	87008.8	86924.2	68542.8	68631.5	77733.5
Wasyqp1765	Styrylamine	Alkaloids	C8H9N	120.08	77.04	119.073	[M+H]+	1	83148-11-2	-	2.68377e+07	2.31052e+07	2.08672e+07	2.49714e+07	2.19862e+07	2.31182e+07	2.18304e+07	2.2555e+07	2.24743e+07	2.21927e+07	2.06605e+07	1.62485e+07	1.9254e+07	1.84545e+07	1.77513e+07	1.02591e+07	9.57265e+06	9.49801e+06	9.9159e+06	9.53533e+06	2.18747e+07	2.00372e+07	2.06754e+07	2.09559e+07	2.03563e+07	1.50074e+07	1.43341e+07	1.44562e+07	1.46707e+07	1.43952e+07	1.02166e+07	9.01463e+06	7.61808e+06	9.61561e+06	8.31636e+06	1.06979e+07	9.43797e+06	7.9431e+06	1.00679e+07
Safn002734	(2R)-2-[(2E)-3-(4-hydroxyphenyl)prop-2-enamido]butanedioic acid	Alkaloids	C13H13NO6	278.07	119.05	279.074	[M-H]-	1	-	-	1.949e+07	1.80258e+07	2.12843e+07	1.87579e+07	1.96551e+07	637892	614501	703650	626196	659075	865933	856797	996703	861365	926750	300490	301064	278578	300777	289821	447238	416282	394242	431760	405262	76778.9	60436.7	86106.1	68607.8	73271.4	357263	406511	378345	381887	392428	403877	347355	409308	375616
MWStz070	N-(2-Hydroxy-4-methoxyphenyl)acetamide	Alkaloids	C9H11NO3	182.08	91.05	181.074	[M+H]+	1	58469-06-0	-	1.56402e+07	1.67771e+07	1.40251e+07	1.62086e+07	1.54011e+07	1.80859e+07	1.43852e+07	1.75339e+07	1.62355e+07	1.59595e+07	1.20276e+07	1.04384e+07	1.18093e+07	1.1233e+07	1.11238e+07	1.21281e+07	1.27516e+07	1.11392e+07	1.24399e+07	1.19454e+07	2.56112e+07	2.41701e+07	2.43463e+07	2.48907e+07	2.42582e+07	1.08866e+07	1.02442e+07	1.05738e+07	1.05654e+07	1.0409e+07	1.03188e+07	1.01107e+07	9.38821e+06	1.02147e+07	9.74946e+06	1.24508e+07	1.22058e+07	1.12878e+07	1.23283e+07
Wcjp001032	9-[(2S,3S,4S,5R)-3,4-dihydroxy-5-(hydroxymethyl)oxolan-2-yl]-1H-purin-6-one	Alkaloids	C10H12N4O5	269.09	137.05	268.081	[M+H]+	3	-	-	1.48083e+07	1.22679e+07	1.2737e+07	1.35381e+07	1.25025e+07	1.9689e+06	2.02906e+06	2.06144e+06	1.99898e+06	2.04525e+06	6.8989e+06	4.16183e+06	4.41301e+06	5.53037e+06	4.28742e+06	257585	218597	301641	238091	260119	2.6239e+06	2.69704e+06	2.53801e+06	2.66047e+06	2.61753e+06	330427	313655	400642	322041	357149	2.81404e+06	3.21519e+06	3.09362e+06	3.01461e+06	3.1544e+06	876291	756395	892948	816343
Lmcp000282	L-Carnitine	Alkaloids	C7H15NO3	162.11	85.03	161.105	[M+H]+	3	541-15-1	C00318	1.30106e+07	1.72091e+07	1.43387e+07	1.51098e+07	1.57739e+07	1.14983e+07	1.13542e+07	1.06568e+07	1.14262e+07	1.10055e+07	1.11967e+07	1.12673e+07	9.7495e+06	1.1232e+07	1.05084e+07	9.36689e+06	9.85273e+06	1.05396e+07	9.60981e+06	1.01962e+07	1.31194e+07	1.22359e+07	1.11339e+07	1.26776e+07	1.16849e+07	7.96729e+06	9.51044e+06	8.23717e+06	8.73886e+06	8.8738e+06	1.01589e+07	1.21844e+07	1.2776e+07	1.11716e+07	1.24802e+07	9.84559e+06	9.93992e+06	9.45131e+06	9.89275e+06
MWS1777	3-Chloroaniline	Alkaloids	C6H6ClN	128.03	93.06	127.019	[M+H]+	1	108-42-9	-	1.00658e+07	9.35803e+06	8.71138e+06	9.71191e+06	9.03471e+06	5.65991e+06	5.52769e+06	5.37322e+06	5.5938e+06	5.45045e+06	6.0824e+06	5.56491e+06	4.57314e+06	5.82365e+06	5.06902e+06	4.50981e+06	4.30635e+06	4.07461e+06	4.40808e+06	4.19048e+06	9.58067e+06	9.21547e+06	8.56946e+06	9.39807e+06	8.89246e+06	3.80062e+06	3.30203e+06	3.02371e+06	3.55133e+06	3.16287e+06	7.30814e+06	7.83203e+06	7.86717e+06	7.57008e+06	7.8496e+06	4.48564e+06	3.80816e+06	3.6993e+06	4.1469e+06
pme1002	L-Tyramine	Alkaloids	C8H11NO	138.09	103.05	137.084	[M+H]+	1	51-67-2	C00483	8.85635e+06	8.81398e+06	8.72442e+06	8.83516e+06	8.7692e+06	1.46457e+06	1.0812e+06	897831	1.27289e+06	989516	1.04379e+06	845856	1.01559e+06	944824	930720	852545	1.02353e+06	830766	938040	927151	1.16752e+06	1.00655e+06	1.31267e+06	1.08704e+06	1.15961e+06	434583	386422	373271	410502	379846	1.12214e+06	1.08434e+06	972742	1.10324e+06	1.02854e+06	697430	757241	543542	727336
pmb1912	10-Formyltetrahydrofolic Acid	Alkaloids	C20H23N7O7	474.17	327.12	473.166	[M+H]+	1	2800-34-2	C00234	8.40785e+06	7.95466e+06	8.47713e+06	8.18125e+06	8.21589e+06	1.24008e+07	1.12182e+07	1.06178e+07	1.18095e+07	1.0918e+07	9.87954e+06	7.76332e+06	1.01903e+07	8.82143e+06	8.9768e+06	6.928e+06	5.5966e+06	6.10975e+06	6.2623e+06	5.85317e+06	8.00541e+06	6.68933e+06	8.75509e+06	7.34737e+06	7.72221e+06	6.02768e+06	5.53341e+06	5.69508e+06	5.78054e+06	5.61424e+06	8.2361e+06	9.94786e+06	9.448e+06	9.09198e+06	9.69793e+06	7.53763e+06	7.17501e+06	8.33908e+06	7.35632e+06
WaXYp00346	2-(hydroxymethyl)-6-(1-(2-hydroxyphenyl)-2-(methylamino)ethoxy)tetrahydro-2H-pyran-3,4,5-triol	Alkaloids	C15H23NO7	330.15	150.09	329.146	[M+H]+	2	-	-	6.12541e+06	6.2157e+06	6.22192e+06	6.17055e+06	6.21881e+06	473243	389489	341236	431366	365363	253912	305737	276183	279825	290960	323134	268012	254643	295573	261328	171930	176344	133383	174137	154863	11083.7	15529	14775.2	13306.3	15152.1	206317	276376	243239	241347	259808	211656	184686	159167	198171
Hahp000801	alanine betaine	Alkaloids	C5H11NO2	118.08	72.08	117.079	[M+H]+	3	-	-	5.35665e+06	4.57563e+06	4.8912e+06	4.96614e+06	4.73341e+06	3.96102e+06	3.26557e+06	3.19583e+06	3.6133e+06	3.2307e+06	1.4515e+06	1.32458e+06	1.35022e+06	1.38804e+06	1.3374e+06	1.8761e+06	1.96876e+06	1.85915e+06	1.92243e+06	1.91396e+06	4.49073e+06	4.07978e+06	3.88329e+06	4.28525e+06	3.98153e+06	4.51047e+06	4.20193e+06	4.58236e+06	4.3562e+06	4.39214e+06	3.60531e+06	3.29196e+06	3.12305e+06	3.44864e+06	3.2075e+06	2.44297e+06	2.04576e+06	2.03762e+06	2.24437e+06
Yacn003968	Cantleyine	Alkaloids	C11H13NO3	206.08	147.04	207.089	[M-H]-	3	30333-81-4	C09933	4.44729e+06	4.25136e+06	3.87837e+06	4.34932e+06	4.06486e+06	3.7774e+06	4.05883e+06	3.89846e+06	3.91812e+06	3.97864e+06	2.39252e+06	2.01966e+06	2.26288e+06	2.20609e+06	2.14127e+06	2.13895e+06	2.00956e+06	2.1483e+06	2.07425e+06	2.07893e+06	2.26764e+06	2.22966e+06	2.09497e+06	2.24865e+06	2.16231e+06	2.29286e+06	2.05289e+06	2.37532e+06	2.17287e+06	2.21411e+06	2.10095e+06	2.80016e+06	3.0071e+06	2.45055e+06	2.90363e+06	2.28021e+06	1.8438e+06	1.91429e+06	2.06201e+06
mws0018	Spermine	Alkaloids	C10H26N4	203.22	84.08	202.216	[M+H]+	3	71-44-3	C00750	4.28115e+06	2.8146e+06	3.57831e+06	3.54788e+06	3.19646e+06	3.21939e+06	2.9459e+06	2.58877e+06	3.08265e+06	2.76733e+06	3.1145e+06	2.8145e+06	2.23133e+06	2.9645e+06	2.52291e+06	2.46176e+06	2.30722e+06	2.5835e+06	2.38449e+06	2.44536e+06	3.16063e+06	2.41431e+06	2.75779e+06	2.78747e+06	2.58605e+06	2.70159e+06	2.07734e+06	2.28095e+06	2.38947e+06	2.17915e+06	3.2325e+06	2.93753e+06	2.46163e+06	3.08502e+06	2.69958e+06	1.95638e+06	1.77184e+06	2.23528e+06	1.86411e+06
Wbmp010544	10-Hydroxymethyllycaconitine	Alkaloids	C37H50N2O11	699.35	699.35	698.341	[M+H]+	2	-	-	4.09609e+06	3.79423e+06	4.02637e+06	3.94516e+06	3.9103e+06	1.00312e+06	1.04877e+06	828734	1.02595e+06	938754	4.89937e+06	5.39185e+06	5.94128e+06	5.14561e+06	5.66656e+06	797922	465299	968593	631611	716946	5.75917e+06	4.78995e+06	5.30278e+06	5.27456e+06	5.04636e+06	1.7372e+06	1.97192e+06	2.06199e+06	1.85456e+06	2.01695e+06	335178	365746	404778	350462	385262	850467	939372	859598	894920
Waptp01054	4-(2-aminoethenyl)phenol*	Alkaloids	C8H9NO	136.07	91.05	135.068	[M+H]+	1	-	-	3.59426e+06	3.24682e+06	3.15064e+06	3.42054e+06	3.19873e+06	4.53781e+06	3.75555e+06	3.27111e+06	4.14668e+06	3.51333e+06	2.57663e+06	1.93629e+06	2.50049e+06	2.25646e+06	2.21839e+06	2.68243e+06	2.70651e+06	2.59181e+06	2.69447e+06	2.64916e+06	6.76995e+06	6.36802e+06	6.20973e+06	6.56898e+06	6.28888e+06	1.78739e+06	2.04557e+06	2.41679e+06	1.91648e+06	2.23118e+06	2.39797e+06	2.23629e+06	2.13866e+06	2.31713e+06	2.18748e+06	2.83633e+06	2.56527e+06	2.61395e+06	2.7008e+06
Xmzn007677	Ergotamine	Alkaloids	C33H35N5O5	580.36	506.33	581.264	[M-H]-	3	113-15-5	C07544	3.41038e+06	4.241e+06	4.24272e+06	3.82569e+06	4.24186e+06	115651	150923	136212	133287	143567	67837.7	60872.6	72248.4	64355.2	66560.5	146543	186198	147420	166371	166809	165458	183236	207422	174347	195329	166449	158444	169870	162446	164157	20652.6	26577.6	28211.8	23615.1	27394.7	186547	179739	147618	183143
HJKP000649	N-benzylformamide*	Alkaloids	C8H9NO	136.07	91.05	135.068	[M+H]+	1	6343-54-0	C15561	3.36507e+06	3.40686e+06	2.96714e+06	3.38597e+06	3.187e+06	3.75958e+06	2.99108e+06	3.53821e+06	3.37533e+06	3.26465e+06	2.37158e+06	2.55166e+06	2.48455e+06	2.46162e+06	2.5181e+06	2.15485e+06	2.1718e+06	2.34792e+06	2.16333e+06	2.25986e+06	5.18987e+06	4.53274e+06	4.41581e+06	4.8613e+06	4.47427e+06	2.58913e+06	2.4099e+06	2.31063e+06	2.49952e+06	2.36026e+06	2.32536e+06	1.90348e+06	1.96073e+06	2.11442e+06	1.9321e+06	2.57801e+06	2.32196e+06	2.6908e+06	2.44999e+06
Lmgp000659	2-Phenylacetamide*	Alkaloids	C8H9NO	136.08	91.05	135.068	[M+H]+	1	103-81-1	C02505	3.36507e+06	3.40686e+06	2.96714e+06	3.38597e+06	3.187e+06	3.75958e+06	2.99108e+06	3.53821e+06	3.37533e+06	3.26465e+06	2.37158e+06	2.55166e+06	2.48455e+06	2.46162e+06	2.5181e+06	2.15485e+06	2.1718e+06	2.34792e+06	2.16333e+06	2.25986e+06	5.18987e+06	4.53274e+06	4.41581e+06	4.8613e+06	4.47427e+06	2.58913e+06	2.4099e+06	2.31063e+06	2.49952e+06	2.36026e+06	2.32536e+06	1.90348e+06	1.96073e+06	2.11442e+06	1.9321e+06	2.57801e+06	2.32196e+06	2.6908e+06	2.44999e+06
pmb0037	Hordenine	Alkaloids	C10H15NO	166.12	121.06	165.115	[M+H]+	3	539-15-1	C06199	2.91143e+06	2.32391e+06	2.26753e+06	2.61767e+06	2.29572e+06	48266.7	48266.7	48266.7	48266.7	48266.7	48266.7	48266.7	48266.7	48266.7	48266.7	48266.7	48266.7	48266.7	48266.7	48266.7	48266.7	48266.7	48266.7	48266.7	48266.7	48266.7	48266.7	48266.7	48266.7	48266.7	48266.7	48266.7	48266.7	48266.7	48266.7	48266.7	48266.7	48266.7	48266.7
Lmxp000939	Zarzissine	Alkaloids	C5H5N5	136.06	119.04	135.054	[M+H]+	2	160568-14-9	-	2.37846e+06	2.36159e+06	2.27135e+06	2.37002e+06	2.31647e+06	359182	357090	356517	358136	356803	308582	257982	295693	283282	276838	385940	458037	412320	421988	435179	1.06851e+06	1.01338e+06	1.00551e+06	1.04094e+06	1.00945e+06	234642	256153	279426	245398	267790	150704	121377	127737	136040	124557	257182	236347	211177	246764
pmp000724	Pseudoephedrine	Alkaloids	C10H15NO	166.12	121.06	165.115	[M+H]+	3	90-82-4	C02765	2.36039e+06	2.28232e+06	2.15956e+06	2.32136e+06	2.22094e+06	35315.7	35315.7	35315.7	35315.7	35315.7	35315.7	35315.7	35315.7	35315.7	35315.7	35315.7	35315.7	35315.7	35315.7	35315.7	35315.7	35315.7	35315.7	35315.7	35315.7	35315.7	35315.7	35315.7	35315.7	35315.7	35315.7	35315.7	35315.7	35315.7	35315.7	35315.7	35315.7	35315.7	35315.7
Lacp001298	4-Hydroxy-3-methoxy-β-phenethylamine*	Alkaloids	C9H13NO2	168.1	91.05	167.095	[M+H]+	2	-	-	2.27949e+06	2.14819e+06	1.54533e+06	2.21384e+06	1.84676e+06	2056.05	2056.05	2056.05	2056.05	2056.05	2056.05	2056.05	2056.05	2056.05	2056.05	2056.05	2056.05	2056.05	2056.05	2056.05	2056.05	2056.05	2056.05	2056.05	2056.05	2056.05	2056.05	2056.05	2056.05	2056.05	2056.05	2056.05	2056.05	2056.05	2056.05	10819.8	10280.3	11815.3	10550.1
Lacp001431	N-(3-hydroxy-4-methoxyphenethyl)-4-hydroxybutanamide	Alkaloids	C14H21NO4	268.15	136.06	267.147	[M+H]+	3	-	-	2.00963e+06	1.9842e+06	2.02399e+06	1.99692e+06	2.00409e+06	1.08936e+06	1.53699e+06	1.35271e+06	1.31317e+06	1.44485e+06	622320	717793	1.01045e+06	670057	864121	2.36539e+06	2.42336e+06	2.24487e+06	2.39438e+06	2.33412e+06	1.01006e+06	1.08303e+06	1.16639e+06	1.04655e+06	1.12471e+06	3.54167e+06	5.38373e+06	5.34705e+06	4.4627e+06	5.36539e+06	304638	313748	318377	309193	316063	1.25577e+06	1.17493e+06	1.38779e+06	1.21535e+06
Zbkp002902	2-Oxo-1,2-dihydroquinoline-4-carboxylate*	Alkaloids	C10H7NO3	190.05	144.04	189.043	[M+H]+	1	-	C16715	1.94247e+06	1.77691e+06	1.92277e+06	1.85969e+06	1.84984e+06	1.4291e+06	1.49115e+06	1.53189e+06	1.46012e+06	1.51152e+06	369286	453006	332721	411146	392863	868306	1.27889e+06	1.0413e+06	1.0736e+06	1.1601e+06	758054	624458	719952	691256	672205	1.25223e+06	984250	1.15616e+06	1.11824e+06	1.0702e+06	1.17304e+06	1.16452e+06	1.23753e+06	1.16878e+06	1.20103e+06	1.44903e+06	1.27261e+06	1.25723e+06	1.36082e+06
Lcfp001119	cis-Zeatin-O-glucoside	Alkaloids	C16H23N5O6	382.17	220.12	381.165	[M+H]+	1	71866-93-8	-	1.75853e+06	2.06816e+06	1.49525e+06	1.91335e+06	1.78171e+06	2.2236e+06	1.81433e+06	2.15376e+06	2.01897e+06	1.98405e+06	3.67596e+06	2.05488e+06	2.37751e+06	2.86542e+06	2.2162e+06	1.25681e+06	1.17222e+06	1.23592e+06	1.21452e+06	1.20407e+06	1.28225e+06	1.0227e+06	535861	1.15247e+06	779282	805562	818321	686331	811942	752326	1.67502e+06	1.92363e+06	1.63571e+06	1.79933e+06	1.77967e+06	1.29909e+06	1.2112e+06	1.34788e+06	1.25515e+06
Layp000971	Hydroxymenisdaurin D	Alkaloids	C14H21NO8	332.13	152.07	331.127	[M+H]+	3	-	-	1.75221e+06	1.62532e+06	1.66962e+06	1.68876e+06	1.64747e+06	765270	860442	837664	812856	849053	1.20756e+06	712288	495969	959923	604128	677999	837595	743714	757797	790654	874833	794590	744009	834711	769300	367819	241038	406108	304429	323573	626553	420243	407286	523398	413765	606376	489354	472208	547865
WaXYp01907	N-[(R)-2-Hydroxy-3,3-dimethyl-4-(β-D-glucopyranosyloxy)butyryl]-β-alanine	Alkaloids	C15H27NO10	382.17	220.12	381.163	[M+H]+	1	29493-59-2	-	1.55708e+06	1.61681e+06	1.54194e+06	1.58695e+06	1.57938e+06	1.69516e+06	3.18445e+06	1.6496e+06	2.43981e+06	2.41702e+06	2.68491e+06	1.13815e+06	2.09049e+06	1.91153e+06	1.61432e+06	2.03855e+06	1.12788e+06	2.25065e+06	1.58321e+06	1.68927e+06	997601	943941	1.43271e+06	970771	1.18833e+06	757179	847060	647219	802120	747140	1.60766e+06	1.57763e+06	1.19248e+06	1.59265e+06	1.38506e+06	1.96314e+06	1.78239e+06	996051	1.87276e+06
pmb0069	Benzamide	Alkaloids	C7H7NO	122.06	105.03	121.053	[M+H]+	3	55-21-0	C09815	1.07766e+06	815569	885219	946613	850394	5.42049e+06	4.54794e+06	5.3138e+06	4.98422e+06	4.93087e+06	908589	931897	849526	920243	890711	1.87849e+06	1.94821e+06	1.71625e+06	1.91335e+06	1.83223e+06	435277	360384	368429	397830	364406	1.89037e+06	1.68599e+06	2.00304e+06	1.78818e+06	1.84451e+06	3.76194e+06	2.66148e+06	2.76023e+06	3.21171e+06	2.71085e+06	882889	958134	660766	920511
Lmxp000429	Hercynine	Alkaloids	C9H15N3O2	198.12	95.06	197.116	[M+H]+	1	534-30-5	-	1.00647e+06	974433	1.08173e+06	990452	1.02808e+06	2.56911e+06	2.10906e+06	2.08191e+06	2.33909e+06	2.09548e+06	5.23794e+06	4.71872e+06	3.2671e+06	4.97833e+06	3.99291e+06	7.29613e+06	6.83605e+06	7.18837e+06	7.06609e+06	7.01221e+06	8.77468e+06	8.3231e+06	9.15412e+06	8.54889e+06	8.73861e+06	2.20151e+06	2.30092e+06	2.20466e+06	2.25122e+06	2.25279e+06	2.56683e+06	2.42871e+06	2.48881e+06	2.49777e+06	2.45876e+06	2.04842e+06	1.74653e+06	2.00646e+06	1.89747e+06
pma2987	Histidinol	Alkaloids	C6H11N3O	142.1	124.09	141.09	[M+H]+	3	501-28-0	C00860	976669	809372	808510	893021	808941	645454	591472	527228	618463	559350	495386	498766	438884	497076	468825	476141	460587	499768	468364	480177	557307	521853	553434	539580	537643	522998	469259	438146	496128	453702	657714	551001	521444	604357	536223	471671	433739	483707	452705
mws1375	Nicotianamine	Alkaloids	C12H21N3O6	304.15	185.09	303.143	[M+H]+	3	34441-14-0	C05324	898927	841581	1.13071e+06	870254	986145	969780	866399	1.02418e+06	918090	945290	1.38074e+06	1.23714e+06	1.39567e+06	1.30894e+06	1.31641e+06	953381	703563	696752	828472	700157	1.43644e+06	962962	1.41121e+06	1.1997e+06	1.18709e+06	806827	641472	492105	724149	566788	978115	768871	848597	873493	808734	779794	657085	713078	718440
Hmlp000935	Vanillylamine	Alkaloids	C8H11NO2	154.09	137.06	153.079	[M+H]+	3	1196-92-5	C16666	846028	766736	831158	806382	798947	9734.95	8308	10477.9	9021.47	9392.97	1202.02	1202.02	1202.02	1202.02	1202.02	8006.64	8924.36	6010.1	8465.5	7467.23	1202.02	1202.02	1202.02	1202.02	1202.02	1202.02	1202.02	1202.02	1202.02	1202.02	1202.02	1202.02	1202.02	1202.02	1202.02	1202.02	1202.02	1202.02	1202.02
MWS3020	N-Acetylcadaverine	Alkaloids	C7H16N2O	145.13	86.1	144.126	[M+H]+	3	32343-73-0	-	792806	730310	682270	761558	706290	656069	739042	667191	697556	703117	607214	563194	594563	585204	578879	557698	582224	561920	569961	572072	605766	564435	617538	585101	590986	595797	615955	602393	605876	609174	572673	544589	542483	558631	543536	578060	597211	530005	587636
MWSslk108	O-Acetyl-L-carnitine	Alkaloids	C9H17NO4	204.13	85.03	203.116	[M+H]+	3	3040-38-8	-	668072	749331	635549	708702	692440	277524	279743	260263	278634	270003	264236	331956	200563	298096	266260	129586	104557	129918	117072	117238	262052	216686	248381	239369	232534	97923.2	87142.3	121529	92532.8	104335	136682	115605	109639	126144	112622	158383	178800	174993	168591
Wagp009167	3-Hydroxy-1,2-dimethoxy-10-methylacridin-9-one	Alkaloids	C16H15NO4	286.11	271.08	285.1	[M+H]+	3	-	-	655260	458225	528402	556743	493314	179094	148870	145328	163982	147099	124267	114477	140405	119372	127441	45964.7	49439.1	44253.3	47701.9	46846.2	56603.7	56447.7	69189.1	56525.7	62818.4	158465	142226	161509	150346	151868	71091.2	71832.8	79577.7	71462	75705.3	209881	168431	170699	189156
Wbjp002336	N,N-diethyl-5-hydroxytryptamineoxalate	Alkaloids	C16H18N2O5	319.13	301.12	318.122	[M+H]+	3	-	-	517194	475555	497195	496375	486375	11987.4	11987.4	11987.4	11987.4	11987.4	11987.4	11987.4	11987.4	11987.4	11987.4	11987.4	11987.4	11987.4	11987.4	11987.4	11987.4	11987.4	11987.4	11987.4	11987.4	11987.4	11987.4	11987.4	11987.4	11987.4	11987.4	11987.4	11987.4	11987.4	11987.4	11987.4	11987.4	11987.4	11987.4
Hmtp000776	4,5,6-Trihydroxy-2-cyclohexen-1-ylideneacetonitrile	Alkaloids	C8H9NO3	168.07	105.03	167.058	[M+H]+	2	-	-	515679	438648	433861	477163	436254	519416	504735	501511	512076	503123	414810	418318	534773	416564	476546	296953	264478	272782	280715	268630	501694	481437	462054	491566	471746	365581	322445	319010	344013	320728	207233	174000	182253	190617	178126	281992	234972	217808	258482
Wbmp004804	1-O-Demethyltricornine	Alkaloids	C26H41NO8	496.29	478.28	495.283	[M+H]+	2	-	-	508200	692011	656417	600105	674214	5758.05	5758.05	5758.05	5758.05	5758.05	5758.05	5758.05	5758.05	5758.05	5758.05	5758.05	5758.05	5758.05	5758.05	5758.05	5758.05	5758.05	5758.05	5758.05	5758.05	5758.05	5758.05	5758.05	5758.05	5758.05	5758.05	5758.05	5758.05	5758.05	5758.05	5758.05	5758.05	5758.05	5758.05
zjhp111803	methyl carbazole-3-carboxylate*	Alkaloids	C14H11NO2	226.09	183.07	225.079	[M+H]+	1	97931-41-4	-	464544	464544	464544	464544	464544	7.54289e+06	7.69695e+06	7.03258e+06	7.61992e+06	7.36477e+06	6.72375e+06	7.56896e+06	7.19531e+06	7.14635e+06	7.38214e+06	3.30971e+07	3.13435e+07	3.45309e+07	3.22203e+07	3.29372e+07	1.85795e+07	1.34667e+07	2.89433e+07	1.60231e+07	2.1205e+07	3.3159e+06	2.84766e+06	2.32272e+06	3.08178e+06	2.58519e+06	3.38795e+07	2.88304e+07	2.73344e+07	3.1355e+07	2.80824e+07	1.03799e+07	1.05333e+07	1.11983e+07	1.04566e+07
Wbmp001002	4-methoxybenzamide	Alkaloids	C8H9NO2	152.07	107.05	151.063	[M+H]+	2	3424-93-9	-	452218	364491	398939	408354	381715	1043.24	1043.24	1043.24	1043.24	1043.24	12752.4	6004.59	9011.57	9378.51	7508.08	1043.24	1043.24	1043.24	1043.24	1043.24	1043.24	1043.24	1043.24	1043.24	1043.24	12945	13531.4	9181.22	13238.2	11356.3	6091.75	11610.6	16377.6	8851.17	13994.1	1043.24	1043.24	1043.24	1043.24
Wbjp001169	o-Carboxy-5-hydroxytryptamine	Alkaloids	C11H12N2O3	221.09	130.06	220.085	[M+H]+	1	-	-	427241	325922	288821	376582	307372	1.62651e+06	1.23479e+06	1.32766e+06	1.43065e+06	1.28123e+06	1.03886e+06	1.01246e+06	1.62149e+06	1.02566e+06	1.31697e+06	1.15891e+06	998391	1.17462e+06	1.07865e+06	1.0865e+06	1.40994e+06	1.57365e+06	1.51888e+06	1.4918e+06	1.54627e+06	412193	306858	452820	359526	379839	1.49364e+06	1.57504e+06	1.34072e+06	1.53434e+06	1.45788e+06	1.38795e+06	1.0221e+06	1.05188e+06	1.20502e+06
Wagp008158	1,2-Dihydroxy-3-methoxy-10-methylacridin-9-one*	Alkaloids	C15H13NO4	272.09	257.07	271.084	[M+H]+	1	-	-	396292	324680	335056	360486	329868	245249	262295	266616	253772	264456	182821	156361	191101	169591	173731	116483	169141	106079	142812	137610	95454.9	86747.5	109950	91101.2	98348.9	110606	99198.5	97551.5	104902	98375	131411	165418	130709	148415	148063	197826	182909	209188	190367
Zmbp000490	Valerine	Alkaloids	C8H15NO2	158.12	112.08	157.11	[M+H]+	2	-	-	383819	259126	370144	321473	314635	298261	184436	193345	241349	188891	515339	373446	479099	444393	426273	222848	222016	173839	222432	197927	225269	256984	256662	241127	256823	291804	257535	263013	274670	260274	200013	181285	189625	190649	185455	288208	287366	244610	287787
Layp001601	Malonyl hydroxymenisdaurin D	Alkaloids	C17H23NO11	418.13	152.07	417.127	[M+H]+	3	-	-	382782	371128	444236	376955	407682	229445	145169	175295	187307	160232	357314	391345	212610	374329	301978	122392	107774	118029	115083	112902	112859	157432	196163	135146	176798	61180	85226.4	76490.1	73203.2	80858.3	301182	201098	231186	251140	216142	160881	137805	153536	149343
pmb1754	O-Phosphocholine	Alkaloids	C5H15NO4P+	184.07	125	184.073	[M]+	3	107-73-3	C00588	375882	295172	210030	335527	252601	81917.3	78241.6	93949.8	80079.4	86095.7	543642	504110	536555	523876	520333	123071	170945	95217.9	147008	133081	345711	501708	301874	423710	401791	15648.3	15648.3	15648.3	15648.3	15648.3	241902	197241	253892	219571	225566	15648.3	15648.3	15648.3	15648.3
Wbmp002283	Α-hydroxyquinoline	Alkaloids	C9H7NO	146.06	118.06	145.053	[M+H]+	1	-	-	374772	348124	308348	361448	328236	357478	346895	267584	352187	307239	338504	313482	281659	325993	297571	144315	186676	182769	165495	184723	362679	324878	355073	343778	339975	417156	393145	380130	405150	386637	218430	180527	180023	199479	180275	231478	180835	165159	206157
MWSmce548	Betaine	Alkaloids	C5H11NO2	118.09	58.07	117.079	[M+H]+	3	107-43-7	C00719	332264	308321	224190	320292	266256	1.09463e+06	890456	794655	992544	842556	411679	348334	372770	380006	360552	249291	194032	226586	221661	210309	658450	633631	730929	646041	682280	693338	606372	498225	649855	552298	531541	494267	504457	512904	499362	2.0529e+06	1.70001e+06	1.90544e+06	1.87645e+06
Zasp102439	m-Aminophenylacetylene	Alkaloids	C8H7N	118.06	91.05	117.058	[M+H]+	1	54060-30-9	-	322456	250645	228933	286551	239789	211706	237170	188565	224438	212867	251163	199967	246533	225565	223250	159061	220335	164850	189698	192593	253980	207807	230029	230894	218918	270468	338555	300126	304511	319340	173347	198089	176513	185718	187301	237767	215047	237854	226407
Zbkp001878	Acetylpseudotropine	Alkaloids	C10H17NO2	184.13	124.11	183.126	[M+H]+	2	3423-26-5	C12453	304185	273042	359487	288614	316265	163391	163303	140478	163347	151891	150576	122670	137589	136623	130129	92586.1	96680.2	88526.3	94633.1	92603.2	136671	131932	128481	134302	130207	175418	134193	94619	154806	114406	111669	111408	99435.2	111539	105422	113473	136909	120166	125191
Safp000959	N-[(4-methoxyphenyl)methyl]-2-(7H-purin-6-ylsulfanyl)acetamide	Alkaloids	C15H15N5O2S	330.09	121.06	329.095	[M+H]+	2	-	-	286467	407754	929836	347110	668795	67392.8	86165.4	77109.5	76779.1	81637.5	5616.75	23779.9	36678.6	14698.3	30229.3	77576.1	119204	79856.3	98390.2	99530.3	14067.6	8879.6	17607.3	11473.6	13243.4	40191	102556	56173.2	71373.6	79364.7	61034.1	75021.9	87598.7	68028	81310.3	141816	46748.8	82755.5	94282.3
Wagp008978	1,5-Dihydroxy-3-methoxy-10-methylacridin-9-one	Alkaloids	C15H13NO4	272.09	257.07	271.084	[M+H]+	3	-	-	273832	299807	327333	286820	313570	269734	251343	263973	260538	257658	155562	160680	118367	158121	139523	110649	98388.8	102670	104519	100529	95623.7	54782.2	86738.1	75203	70760.2	75945.8	105087	118841	90516.7	111964	170297	126701	97353.7	148499	112027	113422	131513	149629	122467
zjhp011707	clausine G*	Alkaloids	C15H13NO4	272.09	257.07	271.084	[M+H]+	1	-	-	273832	299807	327333	286820	313570	234458	208094	208112	221276	208103	132328	148056	118367	140192	133211	110649	98388.8	102670	104519	100529	95623.7	83220.4	86738.1	89422.1	84979.3	75945.8	93885.5	95773	84915.7	94829.2	170297	126701	97353.7	148499	112027	113422	131513	149629	122467
pma0948	Phenylethanolamine	Alkaloids	C8H11NO	138.09	120.08	137.084	[M+H]+	3	7568-93-6	C02735	250439	202842	160334	226641	181588	2373.3	2373.3	2373.3	2373.3	2373.3	31728.5	19981.6	35944.3	25855	27962.9	28809.2	11866.5	29447.9	20337.9	20657.2	21296.8	15979	32222.9	18637.9	24101	13599.6	16454.3	14425.4	15026.9	15439.8	31044.9	19355.1	34238.3	25200	26796.7	21656	30476.9	14482.5	26066.5
Wcfp007836	Tetradecyldiethanolamine	Alkaloids	C18H39NO2	302.3	88.08	301.298	[M+H]+	2	18924-66-8	-	225662	208548	186504	217105	197526	192196	161171	170231	176684	165701	245442	157672	154307	201557	155989	191317	166805	184313	179061	175559	176459	112856	142725	144658	127790	258866	275447	315474	267157	295461	173032	171371	227684	172201	199527	248745	245233	245800	246989
mws4002	Dopamine	Alkaloids	C8H11NO2	154.09	137.06	153.079	[M+H]+	3	51-61-6	C03758	202759	193081	121283	197920	157182	8574.1	12355.1	8200.65	10464.6	10277.9	652.86	652.86	652.86	652.86	652.86	7417.63	17645.9	16331.4	12531.8	16988.7	652.86	652.86	652.86	652.86	652.86	3264.3	6102.96	10592.4	4683.63	8347.66	652.86	652.86	652.86	652.86	652.86	12420.7	9803.54	11892.3	11112.1
Zbkp000992	Ipratropium	Alkaloids	C20H30NO3+	332.22	185.16	332.223	[M]+	2	60205-81-4	C07052	193892	184935	173381	189413	179158	72627.8	47022.4	69980.9	59825.1	58501.6	874.633	874.633	874.633	874.633	874.633	71247.5	65111.3	73418.9	68179.4	69265.1	874.633	874.633	874.633	874.633	874.633	28187.6	14416.7	25371.3	21302.1	19894	17310.9	4373.16	17663	10842	11018.1	71393.1	72056.2	66872.9	71724.7
Wbjp001317	vasicinone	Alkaloids	C11H10N2O2	203.08	130.07	202.074	[M+H]+	1	486-64-6	C10744	188829	185261	203089	187045	194175	645714	728931	548984	687323	638958	443571	330963	842031	387267	586497	525243	460765	501787	493004	481276	660518	637486	688748	649002	663117	581616	616425	650561	599020	633493	714258	748006	558600	731132	653303	611856	489516	625708	550686
Safp020385	Tebufenozide	Alkaloids	C22H28N2O2	353.22	133.06	352.215	[M+H]+	2	112410-23-8	C18526	168331	149918	155426	159124	152672	211849	192712	203130	202280	197921	799407	984563	979923	891985	982243	207950	178879	198777	193414	188828	812909	664111	720292	738510	692201	362111	357583	328454	359847	343019	201168	206798	190408	203983	198603	212790	196721	207685	204756
Wagp000980	2-[(4-hydroxyphenethyl)amino]ethane-1,1,2-triol O-Glucoside	Alkaloids	C16H25NO9	376.16	121.06	375.153	[M+H]+	3	-	-	166101	233915	169096	200008	201505	47106.4	70726.1	41564.7	58916.3	56145.4	101484	70038.7	67581.9	85761.2	68810.3	54410.1	79541.6	58249.2	66975.8	68895.4	110220	97055.7	152262	103638	124659	11770.2	17697.7	16460.9	14734	17079.3	36525.7	37870.4	32402	37198	35136.2	32003.1	17396.3	24031.9	24699.7
zjhp011702	carbazole-3-carboxylic acid	Alkaloids	C13H9NO2	212.07	184.07	211.063	[M+H]+	1	51035-17-7	-	164602	139916	135878	152259	137897	1.25358e+06	823342	852065	1.03846e+06	837704	1.00356e+06	969601	901367	986581	935484	1.63663e+06	2.04875e+06	1.52256e+06	1.84269e+06	1.78566e+06	87094.6	112334	120225	99714.3	116280	206378	230410	156128	218394	193269	1.33916e+06	989217	1.1801e+06	1.16419e+06	1.08466e+06	1.35952e+06	1.21337e+06	1.34896e+06	1.28645e+06
Wcdp010864	Hexadecanamide	Alkaloids	C16H33NO	256.26	88.08	255.256	[M+H]+	1	629-54-9	-	163301	77382	42568.9	120342	59975.5	48849.9	50596.1	40491	49723	45543.5	65021.8	63109.7	48880.6	64065.7	55995.1	44791.4	48799.6	44414.9	46795.5	46607.3	84851.9	47343.9	53742.5	66097.9	50543.2	245806	262507	242633	254157	252570	53548.7	87963.3	93710.1	70756	90836.7	43233.1	44231.7	38196.9	43732.4
Hmtn001358	2-(D-Glucosyloxy)-4-hydroxybenzeneacetonitrile	Alkaloids	C14H17NO7	310.09	148.04	311.101	[M-H]-	3	-	-	156610	152128	155895	154369	154012	2266.61	2266.61	2266.61	2266.61	2266.61	2266.61	2266.61	2266.61	2266.61	2266.61	2266.61	2266.61	2266.61	2266.61	2266.61	2266.61	2266.61	2266.61	2266.61	2266.61	16186.7	11333	12151.4	13759.9	11742.2	2266.61	2266.61	2266.61	2266.61	2266.61	2266.61	2266.61	2266.61	2266.61
Hmcp009963	Candicine	Alkaloids	C11H18NO+	180.14	123.07	180.138	[M]+	3	6656-13-9	C10575	154197	175280	146798	164738	161039	28196.2	20443.8	25248.4	24320	22846.1	31100	28745.6	32025.3	29922.8	30385.5	35895.8	40221.2	20197.5	38058.5	30209.3	7717.82	11299.6	15476.6	9508.7	13388.1	58648.5	61937.6	54058.3	60293.1	57998	38893.1	25810.4	34709	32351.7	30259.7	27288.9	24417.1	23533.4	25853
mws1038	Pantetheine	Alkaloids	C11H22N2O4S	277.12	146.08	278.13	[M-H]-	3	496-65-1	C00831	149224	172442	161579	160833	167011	45096.4	42289.6	46059.6	43693	44174.6	9954.74	23930.9	21061.2	16942.8	22496.1	68501.2	78500.9	50583.6	73501	64542.2	36533.3	59405.1	49423.9	47969.2	54414.5	46631.4	55691.9	79463.2	51161.7	67577.6	64435.6	47983.9	67797.4	56209.8	57890.6	36216.6	57869.7	25165.5	47043.1
Wagp000949	N-Acetylleucine O-Glucoside	Alkaloids	C14H25NO8	336.17	174.11	335.158	[M+H]+	3	-	-	144348	118601	158109	131474	138355	77587.7	55367.7	68095.8	66477.7	61731.8	46961	49116.8	30649.6	48038.9	39883.2	72062.4	44815.7	56000.3	58439	50408	25189.8	49715.9	38724	37452.9	44220	102781	52010.9	63831	77396.2	57921	87939.2	81670.4	63422	84804.8	72546.2	82438.6	63091.3	85344.5	72765
Lsjp211242	N-(1-hydroxymethyl-2-phenylethyl)benzamide	Alkaloids	C16H17NO2	256.13	135.08	255.126	[M+H]+	3	4503-96-2	-	137796	135643	118413	136720	127028	2.50877e+06	2.27528e+06	2.33433e+06	2.39202e+06	2.3048e+06	7.67368e+06	7.45179e+06	7.73479e+06	7.56273e+06	7.59329e+06	6.80905e+06	8.42665e+06	8.43578e+06	7.61785e+06	8.43121e+06	4.60804e+06	4.14993e+06	4.69666e+06	4.37898e+06	4.42329e+06	2.74106e+06	2.0836e+06	2.38629e+06	2.41233e+06	2.23494e+06	2.18418e+06	2.30012e+06	1.85713e+06	2.24215e+06	2.07863e+06	1.17047e+06	1.13259e+06	975510	1.15153e+06
pmb0766	Azoxystrobin acid	Alkaloids	C21H15N3O5	390.11	328.07	389.101	[M+H]+	3	1185255-09-7	-	136126	115475	143773	125801	129624	65328.2	41911.3	49459.7	53619.7	45685.5	52202.8	56344.7	61563.2	54273.7	58953.9	70777	77194	54870.9	73985.5	66032.4	37518.3	37851.6	31637.2	37685	34744.4	152633	128780	171170	140706	149975	109462	116105	117049	112784	116577	148468	144321	144365	146395
zjhp111807	mukonidine	Alkaloids	C14H11NO3	242.08	199.06	241.074	[M+H]+	2	24949-00-6	-	114419	111665	107895	113042	109780	6.69955e+06	5.75748e+06	6.55302e+06	6.22851e+06	6.15525e+06	2.73383e+06	3.25286e+06	3.47503e+06	2.99335e+06	3.36394e+06	1.81731e+07	1.83802e+07	1.78843e+07	1.82766e+07	1.81323e+07	1.69485e+07	1.3817e+07	1.58242e+07	1.53827e+07	1.48206e+07	2.26506e+06	2.83762e+06	1.45612e+06	2.55134e+06	2.14687e+06	1.51098e+07	1.37455e+07	1.37695e+07	1.44276e+07	1.37575e+07	8.81579e+06	7.7164e+06	7.49168e+06	8.26609e+06
Lmqp002784	Salicylamide	Alkaloids	C7H7NO2	138.06	77.04	137.048	[M+H]+	3	65-45-2	-	112977	139354	118659	126165	129007	1.3712e+06	1.17366e+06	1.35178e+06	1.27243e+06	1.26272e+06	1.62336e+06	1.77339e+06	2.10226e+06	1.69838e+06	1.93783e+06	297486	501959	502171	399723	502065	616935	602676	574496	609806	588586	22595.3	22595.3	22595.3	22595.3	22595.3	150933	132177	132814	141555	132496	644355	636854	428166	640604
Wbjp002330	1,3-dihydroxy-2,3,3a,4-tetrahydropyrrolo[2,1-b]quinazolin-9(1H)-one	Alkaloids	C11H12N2O3	221.09	175.09	220.085	[M+H]+	2	-	-	103363	74208.6	93197.2	88786	83702.9	59572.2	41840.6	67521.3	50706.4	54680.9	230149	218137	170088	224143	194113	36270.4	44230.7	35874.8	40250.6	40052.7	266118	298984	263480	282551	281232	7174.95	7174.95	7174.95	7174.95	7174.95	7174.95	7174.95	7174.95	7174.95	7174.95	7174.95	7174.95	7174.95	7174.95
zjhp011704	sansoakamine	Alkaloids	C14H11NO4	258.07	198.05	257.069	[M+H]+	2	-	-	96546.5	96546.5	96546.5	96546.5	96546.5	585958	482733	657305	534345	570019	1.10437e+06	1.42757e+06	1.16205e+06	1.26597e+06	1.29481e+06	1.07003e+06	1.16789e+06	947152	1.11896e+06	1.05752e+06	1.09967e+06	947164	1.01068e+06	1.02342e+06	978923	2.45161e+06	2.46604e+06	2.1375e+06	2.45882e+06	2.30177e+06	1.20121e+06	1.36963e+06	1.3562e+06	1.28542e+06	1.36291e+06	5.06033e+06	6.15625e+06	5.04629e+06	5.60829e+06
Zahp013600	Octadec-2-enamide	Alkaloids	C18H35NO	282.28	69.07	281.272	[M+H]+	1	-	-	90291.7	43278.6	21797.8	66785.2	32538.2	37929.8	22003.3	17633.4	29966.5	19818.3	139601	105095	71010.3	122348	88052.7	29912.5	37086	21011.9	33499.2	29048.9	60692.9	42708.5	26621.3	51700.7	34664.9	527544	578229	563512	552886	570870	23414.1	49638	83696.7	36526	66667.3	29923.8	27870.4	20865.9	28897.1
zjhp011703	mukonal*	Alkaloids	C13H9NO2	212.07	184.07	211.063	[M+H]+	1	20323-67-5	-	89410.1	76454.1	74483.1	82932.1	75468.6	917937	672059	751817	794998	711938	2.1502e+06	1.97172e+06	1.82729e+06	2.06096e+06	1.8995e+06	5.5997e+06	6.88887e+06	5.35851e+06	6.24429e+06	6.12369e+06	2.89684e+06	2.45807e+06	3.43339e+06	2.67746e+06	2.94573e+06	520578	570930	445527	545754	508228	3.70515e+06	2.94833e+06	4.03422e+06	3.32674e+06	3.49128e+06	1.36016e+06	1.14434e+06	1.54724e+06	1.25225e+06
mws0983	N-Oleoylethanolamine	Alkaloids	C20H39NO2	326.31	62.06	325.298	[M+H]+	2	111-58-0	C20792	86609.2	83363.6	91083.4	84986.4	87223.5	36727.2	30065.3	34149.5	33396.2	32107.4	62387.2	52852.7	50877	57619.9	51864.9	54756.4	50725.7	55126.2	52741	52925.9	143632	101724	106556	122678	104140	33733.1	33600.8	34219	33666.9	33909.9	12816.6	18589.8	23070.5	15703.2	20830.1	83616.8	80146.5	78766.3	81881.7
Wbjp013059	Pakistanamine	Alkaloids	C38H42N2O6	623.31	623.31	622.304	[M+H]+	3	36506-66-8	-	78602.5	56078.2	53717	67340.4	54897.6	894278	764828	818162	829553	791495	166301	65287	257006	115794	161147	504193	495100	653152	499647	574126	165097	62136.1	105035	113617	83585.5	97595.7	18577.5	22392.7	58086.6	20485.1	163529	637305	618752	400417	628029	474188	285147	266125	379667
pmp001269	Hexadecyl ethanolamine	Alkaloids	C18H39NO	286.31	268.3	285.303	[M+H]+	3	-	-	65392.1	104937	76375	85164.5	90655.9	67825.1	87040.9	53776.7	77433	70408.8	24600.7	33523.6	19450.9	29062.1	26487.3	84907.4	60678.4	55119.1	72792.9	57898.8	36766.1	30424.1	30621.5	33595.1	30522.8	155349	115293	121271	135321	118282	106101	93864.5	122489	99983	108177	94661.8	101129	106993	97895.3
zjhp111806	mukoeic acid	Alkaloids	C14H11NO3	242.08	210.06	241.074	[M+H]+	1	-	-	60722	60722	60722	60722	60722	799371	773623	787496	786497	780559	550840	607126	511174	578983	559150	2.29035e+06	2.44783e+06	2.44257e+06	2.36909e+06	2.4452e+06	500235	435283	622262	467759	528773	439445	416880	303610	428163	360245	1.937e+06	1.75483e+06	1.79665e+06	1.84591e+06	1.77574e+06	1.65366e+06	2.25289e+06	1.66302e+06	1.95328e+06
Zahp011321	N-Isobutyl Decanamide	Alkaloids	C14H29NO	228.23	228.24	227.225	[M+H]+	3	73785-31-6	-	58524.9	63515.3	55044.2	61020.1	59279.8	52792.4	50036.5	52387.6	51414.5	51212	43225.1	51602.2	30007.6	47413.6	40804.9	51060.6	51913.3	43822.7	51486.9	47868	60575.7	46922.5	48482.2	53749.1	47702.3	51050.8	52904.3	61353.2	51977.6	57128.8	52589	66306	60196.3	59447.5	63251.2	56151.5	51940.2	48889.8	54045.9
Zmpp001726	Epinephrine	Alkaloids	C9H13NO3	184.1	124.07	183.089	[M+H]+	1	51-43-4	C00788	53243.3	58071.8	58533.5	55657.5	58302.6	39061.7	37957.1	42263.8	38509.4	40110.4	49527	45789.9	50529.1	47658.5	48159.5	30321.9	26397.7	21844.9	28359.8	24121.3	25570.8	31594.4	37983.8	28582.6	34789.1	32755.8	33889.3	35170.9	33322.5	34530.1	21193.6	15883.2	19964.4	18538.4	17923.8	30613.8	23972.8	29487.2	27293.3
Lmyp001375	BOA-6-O-glucoside	Alkaloids	C13H15NO8	314.09	152.03	313.08	[M+H]+	3	-	-	45696.2	48649.6	39497.3	47172.9	44073.4	152791	112437	103601	132614	108019	179685	196466	146215	188076	171340	108149	92246.8	81114.9	100198	86680.8	137040	62452.1	114408	99746	88430	11307.2	6772.9	15300.7	9040.07	11036.8	134060	95239.1	106215	114649	100727	86006.3	89722	77517.6	87864.1
Safp013233	Acetamiprid	Alkaloids	C10H11ClN4	223.08	126.01	222.067	[M+H]+	3	135410-20-7	C18507	36184.2	36184.2	36184.2	36184.2	36184.2	36184.2	36184.2	36184.2	36184.2	36184.2	36184.2	36184.2	36184.2	36184.2	36184.2	180921	249449	218245	215185	233847	36184.2	36184.2	36184.2	36184.2	36184.2	1.17265e+06	920480	761473	1.04657e+06	840977	36184.2	36184.2	36184.2	36184.2	36184.2	36184.2	36184.2	36184.2	36184.2
Zahp014087	N-(12-methyltetradecyl)propionamide	Alkaloids	C18H37NO	284.3	88.08	283.288	[M+H]+	3	-	-	33043.5	18675.9	10410	25859.7	14542.9	16118.5	18217.5	14089.8	17168	16153.7	27635	24502.9	17412.8	26069	20957.8	17033.8	18026.4	18298.8	17530.1	18162.6	26891.4	21973.5	19805.1	24432.4	20889.3	54691.6	61121.1	46905.7	57906.3	54013.4	9815.61	28387.2	31603.1	19101.4	29995.1	18389.1	19824.3	16168.3	19106.7
zjhp111801	3-Formylcarbazole	Alkaloids	C13H9NO	196.08	168.08	195.068	[M+H]+	1	51761-07-0	-	30811	27422.4	28062.9	29116.7	27742.6	1.11349e+07	7.37411e+06	7.06045e+06	9.25448e+06	7.21728e+06	4.51237e+07	4.40502e+07	4.47222e+07	4.45869e+07	4.43862e+07	1.73859e+07	1.84661e+07	1.67308e+07	1.7926e+07	1.75984e+07	1.22338e+07	1.06869e+07	1.89494e+07	1.14604e+07	1.48182e+07	2.78261e+06	2.81157e+06	2.33269e+06	2.79709e+06	2.57213e+06	3.2228e+07	3.02116e+07	3.0398e+07	3.12198e+07	3.03048e+07	1.01389e+07	1.01756e+07	8.71103e+06	1.01572e+07
Smcp000882	N-benzoyl-2-aminoethyl-β-D-glucopyranoside	Alkaloids	C15H21NO7	328.13	310.12	327.132	[M+H]+	1	-	-	30767.2	49704.1	41334.7	40235.6	45519.4	101022	84910.2	89017.6	92966.3	86963.9	69900.7	49746.2	54847.9	59823.4	52297	81990	76347.3	94578.7	79168.7	85463	1.62559e+06	1.48611e+06	1.90307e+06	1.55585e+06	1.69459e+06	232670	158541	172514	195606	165527	35527.2	34465.7	32321.9	34996.4	33393.8	49891.6	48268.1	71804.1	49079.8
zjhp011701	mukonine	Alkaloids	C15H13NO3	256.09	224.07	255.089	[M+H]+	3	23523-94-6	-	30679.5	25864.5	31862.2	28272	28863.4	462257	418727	452388	440492	435558	183025	243397	235242	213211	239319	1.72862e+06	1.41449e+06	1.29027e+06	1.57155e+06	1.35238e+06	658603	481417	813508	570010	647463	124180	128891	98237.7	126536	113564	546784	420671	507697	483728	464184	341254	342903	363332	342078
MWS2076	2-Aminophenol	Alkaloids	C6H7NO	110.06	65.04	109.053	[M+H]+	3	95-55-6	C01987	30223.4	40770.3	39772	35496.8	40271.1	293130	334906	270338	314018	302622	66431.6	60862.7	129015	63647.1	94939	60077.9	45402.7	132642	52740.3	89022.6	25265.4	10120.6	29983.8	17693	20052.2	20811.3	7342.45	15836.9	14076.9	11589.7	95451.9	193723	82984.8	144588	138354	87327.1	32639.4	41225	59983.3
Lmlp004754	Ehretioside B	Alkaloids	C14H17NO7	312.11	294.21	311.101	[M+H]+	3	156368-84-2	-	28668.7	37072.2	22193.1	32870.5	29632.6	53612.9	40350.1	50725.5	46981.5	45537.8	18905.8	9800.23	4389.02	14353	7094.63	65481.2	47287.8	63726.3	56384.5	55507	6546.38	5634.65	6501.06	6090.51	6067.85	49124.1	38073.5	30960.2	43598.8	34516.8	5594.27	8315.97	5838.24	6955.12	7077.11	28314.4	53843.9	18272.8	41079.2
Zahp012577	Octadecadienamide	Alkaloids	C18H33NO	280.26	81.07	279.256	[M+H]+	1	-	-	28386.1	16521	12479.3	22453.6	14500.2	13214.6	5539.03	4315.84	9376.84	4927.43	91739.8	34905.6	19274.1	63322.7	27089.9	11719.8	13552.2	5575.04	12636	9563.64	16672.6	11225.2	7168.09	13948.9	9196.65	177478	165825	235368	171652	200596	6844.03	17712.8	24135.3	12278.4	20924.1	14565.1	16450.3	6691.19	15507.7
Qmhp090808	18-Demethylparaensidimerin C	Alkaloids	C29H28N2O4	469.22	307.13	468.205	[M+H]+	2	-	-	28198.2	28198.2	28198.2	28198.2	28198.2	155698	140991	242042	148344	191516	511979	332763	808876	422371	570819	1.08987e+06	927314	959551	1.00859e+06	943432	396978	256222	429015	326600	342618	861079	1.06745e+06	403964	964264	735706	961444	841649	582397	901546	712023	431236	398699	315897	414968
pmp001266	Crucigasterin E	Alkaloids	C18H33NO	280.26	150.02	279.256	[M+H]+	2	-	-	25958.5	25958.5	25958.5	25958.5	25958.5	389100	305958	436470	347529	371214	853764	961877	913918	907821	937897	472783	478601	457077	475692	467839	1.17062e+06	1.20156e+06	1.28854e+06	1.18609e+06	1.24505e+06	1.07986e+06	1.04227e+06	983453	1.06107e+06	1.01286e+06	534029	504718	553974	519374	529346	173678	181104	129793	177391
mws0704	O-Phosphorylethanolamine	Alkaloids	C2H8NO4P	140.01	78.96	141.019	[M-H]-	3	1071-23-4	C00346	24178.9	37041.3	28177	30610.1	32609.1	12263.1	23989	25591.2	18126	24790.1	65267.7	67797.6	61647.5	66532.7	64722.5	22487.8	20439.8	22537	21463.8	21488.4	45459.1	40769.7	50011.4	43114.4	45390.5	10692.5	15827.8	12488.4	13260.2	14158.1	29089.8	32352.1	29229.3	30720.9	30790.7	18338	32711.5	37743.2	25524.7
MWStz079	Aurantiamide acetate	Alkaloids	C27H28N2O4	445.21	224.11	444.205	[M+H]+	3	56121-42-7	-	22881	20460.2	8609.3	21670.6	14534.8	308.62	308.62	308.62	308.62	308.62	3497.65	1543.1	5201.15	2520.38	3372.12	308.62	308.62	308.62	308.62	308.62	3862.34	27154.3	1736.43	15508.3	14445.4	308.62	308.62	308.62	308.62	308.62	308.62	308.62	308.62	308.62	308.62	308.62	308.62	308.62	308.62
Wayn000370	N-(1-Deoxy-1-fructosyl)Piperidic acid	Alkaloids	C10H19NO7	264.11	102.06	265.116	[M-H]-	3	-	-	19435.7	13093.6	29314.4	16264.7	21204	46999.2	43474.4	44422	45236.8	43948.2	34611.2	38715	31360.3	36663.1	35037.6	125172	121864	177682	123518	149773	829334	846216	789508	837775	817862	23458.8	28326.7	32530.2	25892.7	30428.4	15136.3	18846	8877.68	16991.1	13861.8	58108	52547.7	60598.5	55327.8
MWStz672	N-Phenethylbenzamide	Alkaloids	C15H15NO	226.12	105.04	225.115	[M+H]+	2	3278-14-6	-	18995.7	18995.7	18995.7	18995.7	18995.7	1.04614e+06	915655	1.03837e+06	980899	977014	1.88124e+06	2.00553e+06	1.96969e+06	1.94338e+06	1.98761e+06	704603	792460	792602	748532	792531	1.11368e+06	1.29801e+06	1.30397e+06	1.20584e+06	1.30099e+06	499757	497599	489987	498678	493793	1.43923e+06	2.04958e+06	1.24741e+06	1.7444e+06	1.6485e+06	438703	394523	367001	416613
MWS5159	2-(2-Benzothiazolylthio)ethanol	Alkaloids	C9H9NOS2	212.02	168	211.013	[M+H]+	2	4665-63-8	-	16805.6	18189.2	14685.1	17497.4	16437.2	191325	202325	154025	196825	178175	773437	824306	678682	798872	751494	231056	165269	172633	198162	168951	111140	93286.9	124991	102213	109139	24665.2	22522.2	33934.6	23593.7	28228.4	196627	163988	177583	180308	170786	145919	184524	190207	165221
Zajp000573	N-(4-oxopentyl)-acetamide*	Alkaloids	C7H13NO2	144.1	84.08	143.095	[M+H]+	1	-	-	16269.2	9687.93	15230.4	12978.6	12459.2	418901	480950	474465	449926	477707	334174	447925	424619	391050	436272	410532	477309	499011	443920	488160	319314	330235	246980	324774	288608	483911	437644	522374	460777	480009	332742	350143	301029	341442	325586	378891	434856	436241	406873
Lmcp000611	2-Amino-4,5-dihydro-1H-imidazole-4-acetic acid	Alkaloids	C5H9N3O2	144.08	84.06	143.07	[M+H]+	2	69098-41-5	-	16269.2	9687.93	15230.4	12978.6	12459.2	418901	480950	474465	449926	477707	334174	447925	424619	391050	436272	410532	477309	499011	443920	488160	319314	330235	246980	324774	288608	483911	437644	522374	460777	480009	332742	350143	301029	341442	325586	378891	434856	436241	406873
Lahp005799	N-MethylCinnamamide	Alkaloids	C10H11NO	162.09	103.05	161.084	[M+H]+	1	-	-	14754.5	13486.3	28387.4	14120.4	20936.9	3.4672e+06	3.77902e+06	4.0045e+06	3.62311e+06	3.89176e+06	7.54269e+06	6.72783e+06	7.82887e+06	7.13526e+06	7.27835e+06	4.00211e+06	3.72275e+06	4.30289e+06	3.86243e+06	4.01282e+06	2.28571e+06	1.7652e+06	2.24948e+06	2.02546e+06	2.00734e+06	703071	734353	611338	718712	672845	3.48324e+06	3.66069e+06	3.42239e+06	3.57197e+06	3.54154e+06	8.69482e+06	8.30823e+06	8.43115e+06	8.50153e+06
Lmmp001673	2-Ethyl-3-methylmaleimide-N-glucoside	Alkaloids	C13H19NO7	302.12	140.07	301.116	[M+H]+	3	-	-	14355.9	16884.7	31724.6	15620.3	24304.6	183215	172220	188584	177718	180402	421383	268708	284796	345045	276752	267811	226191	202858	247001	214525	169905	134206	104462	152056	119334	228991	233308	182929	231150	208118	198435	185046	202948	191741	193997	119023	108599	99599.2	113811
Zbkn008083	N-Benzoylanthranilate	Alkaloids	C14H11NO3	240.07	196.08	241.074	[M-H]-	2	579-93-1	C03141	13785	11763.1	13125.7	12774	12444.4	1.05004e+06	939438	1.04503e+06	994737	992234	758363	863350	959223	810856	911287	2.47784e+06	2.48479e+06	2.53682e+06	2.48132e+06	2.5108e+06	2.39656e+06	1.88509e+06	2.11528e+06	2.14083e+06	2.00019e+06	429105	346378	304894	387741	325636	2.12628e+06	1.91022e+06	1.89114e+06	2.01825e+06	1.90068e+06	1.69793e+06	1.6448e+06	1.72238e+06	1.67137e+06
Zbqp000710	3-(1H-imidazol-5-yl)-2-(trimethylammonio)propanoate	Alkaloids	C9H15N3O2	198.12	154.13	197.116	[M+H]+	2	-	-	13699.7	8665.44	20458.7	11182.6	14562.1	40342.1	30441.7	36332.8	35391.9	33387.2	54882.2	71984.1	30106.4	63433.1	51045.2	96936.5	83410.4	95145.5	90173.5	89277.9	132758	87008.3	112029	109883	99518.7	22504.4	17694.2	20983.5	20099.3	19338.9	49424.1	52232.6	34287.1	50828.3	43259.9	38207.4	25667.7	34299.8	31937.5
Safp010408	Difenoconazole	Alkaloids	C19H17Cl2N3O3	406.07	251	405.065	[M+H]+	1	119446-68-3	C18459	13032.7	8565.83	5090.68	10799.3	6828.26	10226.8	5838.8	6101.68	8032.81	5970.24	418536	411089	372620	414812	391854	7216.13	7906.16	4745.98	7561.15	6326.07	137838	122627	127389	130233	125008	3.23272e+07	3.18958e+07	3.1174e+07	3.21115e+07	3.15349e+07	1.58229e+06	1.63036e+06	1.51026e+06	1.60633e+06	1.57031e+06	20357.5	14060.1	11342	17208.8
Zbkp008024	Artemisinic aldehyde	Alkaloids	C15H22O	219.17	159.12	218.167	[M+H]+	2	-	C20308	10849	10849	10849	10849	10849	79254.8	87382.9	85389.1	83318.9	86386	355462	387271	387205	371366	387238	70749.3	65444.7	54244.9	68097	59844.8	10849	10849	10849	10849	10849	10849	10849	10849	10849	10849	10849	10849	10849	10849	10849	496017	457788	564417	476903
zjhp011705	clausine R	Alkaloids	C14H11NO4	258.07	170.06	257.069	[M+H]+	3	-	-	9002.78	9002.78	9002.78	9002.78	9002.78	64391	45013.9	56517.9	54702.4	50765.9	70511.6	69881.5	86169	70196.5	78025.2	74605.7	108229	63205.8	91417.4	85717.5	84223.5	70336.1	73478.2	77279.8	71907.2	106015	100634	88212.6	103324	94423.1	108582	110386	95843.5	109484	103115	393793	412612	450377	403202
zjhp111805	clausine E	Alkaloids	C14H11NO3	242.08	199.06	241.074	[M+H]+	2	182261-83-2	-	7850.89	4909.57	9009.74	6380.23	6959.66	447880	386512	430499	417196	408505	215432	213540	240777	214486	227159	1.29892e+06	1.36867e+06	1.20178e+06	1.33379e+06	1.28523e+06	1.21737e+06	985807	1.13199e+06	1.10159e+06	1.0589e+06	308412	211141	255017	259776	233079	1.00737e+06	1.0835e+06	1.11013e+06	1.04543e+06	1.09682e+06	1.19076e+06	1.10903e+06	1.21206e+06	1.14989e+06
Wbjp004956	1-[(1,3-Benzodioxol-5-yl)carbonyl]-5-methoxyindoline	Alkaloids	C17H15NO4	298.11	147.04	297.1	[M+H]+	2	-	-	7244.72	7244.72	7244.72	7244.72	7244.72	416631	252502	265372	334567	258937	141896	186689	63593	164292	125141	297569	371138	269413	334353	320275	130285	79068.1	107717	104676	93392.6	7244.72	7244.72	7244.72	7244.72	7244.72	332283	368295	424634	350289	396465	148899	78056.8	127156	113478
Wagp006984	1,3,8-Trihydroxy-10-methylacridin-9-one	Alkaloids	C14H11NO4	258.08	243.05	257.069	[M+H]+	2	-	-	6687.26	6687.26	6687.26	6687.26	6687.26	38122.4	33436.3	49553.5	35779.3	41494.9	65240.1	88888.7	86793.4	77064.4	87841.1	60007.8	79089.7	71088.2	69548.7	75088.9	73895.2	65501	58445	69698.1	61973	156258	184679	140528	170469	162603	62465.5	97689.3	82553.8	80077.4	90121.5	340504	394104	385150	367304
zjhp011709	clausine S	Alkaloids	C18H17NO3	296.13	131.05	295.121	[M+H]+	3	-	-	6619.28	6619.28	6619.28	6619.28	6619.28	573902	577683	591353	575793	584518	262765	312156	375078	287461	343617	755673	735578	812655	745626	774117	143200	120145	107967	131673	114056	38278.6	33096.4	37506.5	35687.5	35301.4	886628	898317	886839	892472	892578	986322	1.24309e+06	737277	1.11471e+06
mws0336	Urocanic acid	Alkaloids	C6H6N2O2	137.04	93.05	138.043	[M-H]-	3	104-98-3	C00785	5597.22	5597.22	5597.22	5597.22	5597.22	58329.5	51450.6	47546.4	54890.1	49498.5	45103.2	77582.8	43399.7	61343	60491.2	33681.9	27986.1	41680	30834	34833	44759.4	37558	43600.3	41158.7	40579.1	5597.22	5597.22	5597.22	5597.22	5597.22	51197	34243.2	56025.6	42720.1	45134.4	99281.6	63723.9	91580.7	81502.8
MWSmce349	Laurocapram	Alkaloids	C18H35NO	282.28	114.09	281.272	[M+H]+	3	59227-89-3	-	4590.97	4590.97	4590.97	4590.97	4590.97	4590.97	4590.97	4590.97	4590.97	4590.97	4590.97	4590.97	4590.97	4590.97	4590.97	4590.97	4590.97	4590.97	4590.97	4590.97	4590.97	4590.97	4590.97	4590.97	4590.97	23971	33713.7	22954.9	28842.3	28334.3	142005	251838	177785	196921	214812	4590.97	4590.97	4590.97	4590.97
Wagp008088	N-(4-hydroxyphenethyl)-N-methylcinnamamide	Alkaloids	C18H19NO2	282.15	121.06	281.142	[M+H]+	3	-	-	4187.27	4187.27	4187.27	4187.27	4187.27	200869	187683	191898	194276	189790	199951	222116	207678	211034	214897	93368.6	91069	99796.9	92218.8	95432.9	74852.2	102553	96435.4	88702.7	99494.3	21288.2	25574.8	20936.4	23431.5	23255.6	136597	111616	144802	124106	128209	215016	153995	173937	184506
Wbjp002526	8-Hydroxy-glucosylharmaline	Alkaloids	C19H24N2O7	393.17	231.11	392.158	[M+H]+	3	-	-	4080.07	4080.07	4080.07	4080.07	4080.07	39511.9	24437.8	30006.6	31974.9	27222.2	26916	52683.2	51268.1	39799.6	51975.7	59660.6	43784.3	52351.6	51722.4	48067.9	4080.07	4080.07	4080.07	4080.07	4080.07	39053.4	23504.6	25502.3	31279	24503.4	65640.6	80146.9	61179.9	72893.7	70663.4	20400.3	37771.9	41117.1	29086.1
zjhp111804	3-methoxymethylcarbazole	Alkaloids	C14H13NO	212.1	197.08	211.1	[M+H]+	2	-	-	3149	3149	3149	3149	3149	25276.9	15745	21415.6	20511	18580.3	33497.6	26463	34354.5	29980.3	30408.8	125012	99428	114960	112220	107194	31337.6	20560.3	44257.4	25949	32408.9	3149	3149	3149	3149	3149	68820.3	72578.7	65493.4	70699.5	69036.1	24962.4	44593	46358	34777.7
Wagp009430	N-(4-methoxyphenethyl)cinnamamide	Alkaloids	C18H19NO2	282.15	135.08	281.142	[M+H]+	3	-	-	2509.83	2509.83	2509.83	2509.83	2509.83	53044.7	38144.3	39734.2	45594.5	38939.2	69148.8	67365.1	69733.6	68256.9	68549.3	49439.8	68616.1	54832.5	59028	61724.3	59086.8	40162.8	56184.2	49624.8	48173.5	44777.5	41572.6	44995.8	43175	43284.2	28628.4	33107.5	33233.4	30867.9	33170.5	27219.5	26733.1	24186.9	26976.3
MWS1868	Stearamide	Alkaloids	C18H37NO	284.29	57.07	283.288	[M+H]+	3	124-26-5	C13846	2363.33	2363.33	2363.33	2363.33	2363.33	119902	176709	133206	148305	154957	111172	86044	215260	98608.2	150652	234747	57486.5	355374	146117	206430	19336.2	11816.6	27344.7	15576.4	19580.7	2363.33	2363.33	2363.33	2363.33	2363.33	22013.8	305069	37781.5	163542	171425	115597	54533.2	109858	85065
Lcfp121194	Tebuconazole	Alkaloids	C16H22ClN3O	308.15	70.04	307.145	[M+H]+	1	107534-96-3	C18489	998.517	998.517	998.517	998.517	998.517	11752.1	4992.58	5654.37	8372.34	5323.48	998.517	998.517	998.517	998.517	998.517	998.517	998.517	998.517	998.517	998.517	1.67554e+06	1.83275e+06	1.93724e+06	1.75415e+06	1.885e+06	76752.3	76551.8	74725.7	76652.1	75638.8	998.517	998.517	998.517	998.517	998.517	998.517	998.517	998.517	998.517
MWSmce572	Cinnamamide	Alkaloids	C9H9NO	148.08	103.06	147.068	[M+H]+	3	22031-64-7	-	828.519	828.519	828.519	828.519	828.519	48359.9	37129.7	54480.3	42744.8	45805	65129.4	57396.6	39884.2	61263	48640.4	16951.9	21921.4	15351.6	19436.7	18636.5	31629.5	20321.7	11696.7	25975.6	16009.2	828.519	828.519	828.519	828.519	828.519	11878.3	4142.59	14188.7	8010.46	9165.64	49159.9	45325.2	59061.5	47242.5
MWSmce557	2-Acetyl-3-ethylpyrazine	Alkaloids	C8H10N2O	151.09	109.08	150.079	[M+H]+	3	32974-92-8	-	772.258	772.258	772.258	772.258	772.258	12440	13523	7480.59	12981.5	10501.8	16653.2	25217.6	15092.4	20935.4	20155	23161.3	3861.29	13909.3	13511.3	8885.3	34236	34807.1	38982.9	34521.6	36895	6372.05	18939.1	20077.1	12655.6	19508.1	14688.9	16179.4	13844.1	15434.2	15011.8	31482	17993.5	29310.4	24737.7
zjhp011712	clausamine E*	Alkaloids	C20H21NO4	340.15	174.09	339.147	[M+H]+	1	-	-	734.264	734.264	734.264	734.264	734.264	97986.7	73895.7	97517.8	85941.2	85706.8	41147	61003.4	62153.1	51075.2	61578.3	53576.4	67845.9	35120.4	60711.2	51483.2	9839.64	3671.32	9868.64	6755.48	6769.98	170356	183323	152102	176840	167713	119605	109306	129379	114455	119342	34846	33122.1	23792.7	33984.1
Wdsp002909	6-[(7-hydroxy-2-methyl-6-oxo-3,4-dihydroisoquinolin-1-yl)methyl]-2,3-dimethoxybenzoic acid	Alkaloids	C20H21NO6	372.14	163.04	371.137	[M+H]+	2	-	-	929149	505991	1.05481e+06	717570	780401	43173.1	34714.7	56436.7	38943.9	45575.7	2027.78	2027.78	2027.78	2027.78	2027.78	25507.7	25567	21067.7	25537.3	23317.4	2027.78	2027.78	2027.78	2027.78	2027.78	68799.1	68807.7	58594.5	68803.4	63701.1	11695.8	17543.5	10138.9	14619.7	13841.2	50285.9	44535.4	33483.9	47410.7
HJAP157	Norchelerythrine	Alkaloids	C20H15NO4	334.11	319.08	333.1	[M+H]+	3	6900-99-8	C12226	47801.4	77064.4	59502	62432.9	68283.2	378300	360420	301163	369360	330792	129669	88757.5	21094.7	109213	54926.1	309439	321932	274250	315686	298091	4218.94	4218.94	4218.94	4218.94	4218.94	267129	303422	396160	285276	349791	320838	423441	333657	372139	378549	340026	323965	307540	331996
Wahlp03588	Berberrubine Glucoside	Alkaloids	C25H26NO9+	484.16	322.11	484.16	[M]+	2	-	-	10665.7	10665.7	10665.7	10665.7	10665.7	150856	53328.4	100496	102092	76912.3	10665.7	10665.7	10665.7	10665.7	10665.7	163646	106315	213458	134981	159886	10665.7	10665.7	10665.7	10665.7	10665.7	125501	120537	59514.9	123019	90025.8	111879	159076	152825	135478	155950	203176	236190	259957	219683
Lmlp001118	3'-Glucosyl-6,7-dihydroxy-N-methyl-benzyltetrahydroisoquinoline	Alkaloids	C23H29NO8	448.2	286.15	447.189	[M+H]+	3	-	-	1695	1695	1695	1695	1695	19057.6	23529.6	29397.9	21293.6	26463.7	17631.7	14605.1	30524.6	16118.4	22564.9	178679	181293	165744	179986	173519	95186.8	112652	124482	103919	118567	25435.8	16848.3	34518.9	21142.1	25683.6	24110.7	14840.6	23652.1	19475.7	19246.4	20797.4	13368.5	8475	17083
MWSslk169	Nitidine	Alkaloids	C21H18NO4+	348.12	332.09	348.123	[M]+	3	6872-57-7	C09595	1173.03	1173.03	1173.03	1173.03	1173.03	7154.34	5865.14	7182.39	6509.74	6523.76	1173.03	1173.03	1173.03	1173.03	1173.03	12680.8	23347	22564.4	18013.9	22955.7	1173.03	1173.03	1173.03	1173.03	1173.03	42723	43204.9	43582	42963.9	43393.5	14800	13193	16820.6	13996.5	15006.8	31518.5	21654.8	24541.7	26586.7
Hmmp001310	3-Indoleacrylic acid*	Alkaloids	C11H9NO2	188.071	118.065	187.063	[M+H]+	1	1204-06-4	C21283	3.93446e+07	3.77034e+07	3.27826e+07	3.8524e+07	3.5243e+07	3.29121e+07	2.97666e+07	3.17655e+07	3.13393e+07	3.0766e+07	2.79868e+07	2.53291e+07	2.56629e+07	2.66579e+07	2.5496e+07	1.65138e+07	1.84722e+07	1.81704e+07	1.7493e+07	1.83213e+07	3.42998e+07	2.79921e+07	3.40437e+07	3.11459e+07	3.10179e+07	4.4783e+07	3.71268e+07	3.56385e+07	4.09549e+07	3.63826e+07	1.94128e+07	1.86102e+07	1.85068e+07	1.90115e+07	1.85585e+07	2.14533e+07	1.96258e+07	2.01798e+07	2.05395e+07
Lahp001956	Pyran[3,4-b]indole-2-ketone	Alkaloids	C11H9O2N	188.07	118.07	187.063	[M+H]+	1	-	-	3.93446e+07	3.77034e+07	3.27826e+07	3.8524e+07	3.5243e+07	3.29121e+07	2.97666e+07	3.17655e+07	3.13393e+07	3.0766e+07	2.79868e+07	2.53291e+07	2.56629e+07	2.66579e+07	2.5496e+07	1.65138e+07	1.84722e+07	1.81704e+07	1.7493e+07	1.83213e+07	3.42998e+07	2.79921e+07	3.40437e+07	3.11459e+07	3.10179e+07	4.4783e+07	3.71268e+07	3.56385e+07	4.09549e+07	3.63826e+07	1.94128e+07	1.86102e+07	1.85068e+07	1.90115e+07	1.85585e+07	2.14533e+07	1.96258e+07	2.01798e+07	2.05395e+07
Lcfp036464	Indoline	Alkaloids	C8H9N	120.08	103.05	119.073	[M+H]+	2	496-15-1	-	3.10185e+07	2.71777e+07	2.74367e+07	2.90981e+07	2.73072e+07	2.91989e+07	2.66464e+07	2.8578e+07	2.79227e+07	2.76122e+07	2.44573e+07	2.51034e+07	2.42007e+07	2.47804e+07	2.46521e+07	1.54745e+07	1.64009e+07	1.49733e+07	1.59377e+07	1.56871e+07	2.64014e+07	2.55603e+07	2.59366e+07	2.59809e+07	2.57485e+07	2.0533e+07	1.91628e+07	1.8846e+07	1.98479e+07	1.90044e+07	1.41427e+07	1.22359e+07	1.04789e+07	1.31893e+07	1.13574e+07	1.47576e+07	1.35497e+07	1.33864e+07	1.41536e+07
pmb0818	Methoxyindoleacetic acid	Alkaloids	C11H11NO3	206.08	145.05	205.074	[M+H]+	3	3471-31-6	C05660	2.90625e+06	2.49823e+06	2.34449e+06	2.70224e+06	2.42136e+06	2.25725e+06	2.20472e+06	1.90371e+06	2.23099e+06	2.05421e+06	1.9969e+06	2.50619e+06	1.93272e+06	2.25154e+06	2.21945e+06	1.41972e+06	1.17414e+06	1.55271e+06	1.29693e+06	1.36342e+06	2.21563e+06	2.2285e+06	2.26217e+06	2.22206e+06	2.24533e+06	3.51057e+06	3.33375e+06	3.65806e+06	3.42216e+06	3.4959e+06	1.4011e+06	1.2708e+06	1.15752e+06	1.33595e+06	1.21416e+06	1.88494e+06	1.41998e+06	1.31438e+06	1.65246e+06
Zblp004317	3-(2-oxopropyl)-3-hydroxyindolin-2-one	Alkaloids	C11H11NO3	206.08	120.09	205.074	[M+H]+	2	-	-	2.06958e+06	1.8659e+06	1.60727e+06	1.96774e+06	1.73659e+06	744392	719071	677060	731731	698065	583035	773434	1.41932e+06	678234	1.09638e+06	1.45946e+06	1.68057e+06	1.49785e+06	1.57002e+06	1.58921e+06	1.33423e+06	1.43072e+06	1.36709e+06	1.38247e+06	1.3989e+06	630566	1.37102e+06	657475	1.00079e+06	1.01425e+06	1.72116e+06	1.09184e+06	1.55934e+06	1.4065e+06	1.32559e+06	1.43106e+06	1.12449e+06	1.21099e+06	1.27778e+06
Lcfp121059	3-Methyl-9H-carbazole-9-carbaldehyde	Alkaloids	C14H11NO	210.09	180.08	209.084	[M+H]+	2	-	-	1.50076e+06	1.20338e+06	1.29723e+06	1.35207e+06	1.25031e+06	21607.6	21607.6	21607.6	21607.6	21607.6	21607.6	21607.6	21607.6	21607.6	21607.6	21607.6	21607.6	21607.6	21607.6	21607.6	21607.6	21607.6	21607.6	21607.6	21607.6	21607.6	21607.6	21607.6	21607.6	21607.6	21607.6	21607.6	21607.6	21607.6	21607.6	21607.6	21607.6	21607.6	21607.6
Zmtn001624	N-Acetylisatin	Alkaloids	C10H7NO3	188.04	144.05	189.043	[M-H]-	3	574-17-4	C02172	998350	935356	879005	966853	907181	1.18956e+06	942424	1.01545e+06	1.06599e+06	978939	206622	237226	256957	221924	247092	780214	944863	782699	862539	863781	869775	783587	710884	826681	747235	992635	1.01319e+06	1.1713e+06	1.00291e+06	1.09224e+06	829075	648144	701416	738610	674780	1.4356e+06	926509	998326	1.18105e+06
WaXYp01004	N-Methyltyramine β-D-glucoside	Alkaloids	C15H23NO6	314.16	121.07	313.152	[M+H]+	1	-	-	618246	694568	652611	656407	673589	4.5615e+06	3.2171e+06	3.85537e+06	3.8893e+06	3.53623e+06	4.13212e+06	3.89718e+06	5.02878e+06	4.01465e+06	4.46298e+06	2.98243e+06	2.73968e+06	2.62376e+06	2.86105e+06	2.68172e+06	2.75069e+06	2.40824e+06	2.31507e+06	2.57946e+06	2.36166e+06	314316	193978	228347	254147	211162	2.48227e+06	2.68931e+06	2.68947e+06	2.58579e+06	2.68939e+06	2.93153e+06	2.79183e+06	2.59976e+06	2.86168e+06
Lahp007709	Murrayanine*	Alkaloids	C14H11NO2	226.09	183.07	225.079	[M+H]+	1	723-97-7	C09228	434646	434646	434646	434646	434646	7.73438e+06	7.83321e+06	7.26395e+06	7.7838e+06	7.54858e+06	6.16524e+06	7.31387e+06	7.54092e+06	6.73956e+06	7.4274e+06	2.77114e+07	3.33132e+07	3.51442e+07	3.05123e+07	3.42287e+07	1.7471e+07	2.07603e+07	2.92165e+07	1.91157e+07	2.49884e+07	2.49273e+06	2.72273e+06	2.17323e+06	2.60773e+06	2.44798e+06	3.1144e+07	2.82314e+07	2.75912e+07	2.96877e+07	2.79113e+07	1.04198e+07	9.86043e+06	1.13596e+07	1.01401e+07
Wagp004424	Acetoxyindole N-malonyl glucoside	Alkaloids	C19H21NO10	424.12	176.07	423.116	[M+H]+	3	-	-	400732	442202	392924	421467	417563	110822	195116	157907	152969	176512	186543	162031	454342	174287	308187	271870	285154	233304	278512	259229	268793	229501	267943	249147	248722	181143	960936	336827	571040	648882	680515	685970	637111	683243	661541	820371	1.04588e+06	829960	933127
Lahp007481	Clausine K*	Alkaloids	C15H13NO4	272.09	257.07	271.084	[M+H]+	1	-	-	266883	303011	240556	284947	271783	207390	238108	254962	222749	246535	142038	125339	103505	133688	114422	96064.5	83857.9	83495.9	89961.2	83676.9	99049.6	71726	90809.1	85387.8	81267.6	97636.7	77570.3	93019.2	87603.5	85294.7	117633	114333	117719	115983	116026	135176	110954	136461	123065
Hmyp002656	Methyl dioxindole-3-acetate	Alkaloids	C11H11NO4	222.08	130.06	221.069	[M+H]+	3	57061-18-4	-	223943	240270	388968	232106	314619	301101	256219	245633	278660	250926	372233	271003	216067	321618	243535	143914	227122	188468	185518	207795	209247	229169	270324	219208	249747	246613	291143	392978	268878	342060	247055	161442	217998	204248	189720	234171	162655	142390	198413
pmb1096	Indole	Alkaloids	C8H7N	118.07	91.05	117.058	[M+H]+	1	120-72-9	C00463	168127	161955	121321	165041	141638	99756.5	119640	127433	109698	123536	125469	127098	136005	126284	131551	76588.1	70680.3	74998.9	73634.2	72839.6	152546	153992	135050	153269	144521	210443	206801	184409	208622	195605	122596	80274.9	73352.5	101435	76813.7	108960	111974	106741	110467
mws0677	N-Acetyl-5-hydroxytryptamine	Alkaloids	C12H14N2O2	219.11	160.08	218.106	[M+H]+	3	1210-83-9	C00978	159127	119726	91227.2	139427	105476	106520	75613.1	61719.3	91066.6	68666.2	119360	92446.3	60716.7	105903	76581.5	85086.5	51059.7	48461	68073.1	49760.4	66755.8	109109	110377	87932.6	109743	196064	281726	148605	238895	215166	87713.3	66242.4	89089.5	76977.8	77666	89340.8	84509.1	78024	86925
pmp000518	7-Hydroxyrutaecarpine	Alkaloids	C18H13N3O2	304.11	286.14	303.101	[M+H]+	3	163815-35-8	-	133819	114113	172187	123966	143150	304802	200823	197336	252813	199080	192534	255459	68006.6	223996	161733	140644	122944	122201	131794	122573	94491.5	115838	82218.5	105165	99028.2	209709	176271	490631	192990	333451	148092	115015	114892	131554	114954	66170.1	109910	96435.9	88040.2
Lcsn004327	Indole-3-acetyl-L-aspartic acid	Alkaloids	C14H14N2O5	289.08	88.04	290.09	[M-H]-	3	2456-73-7	C22224	132987	131311	116036	132149	123673	983.398	983.398	983.398	983.398	983.398	20736.7	54432.9	31748.7	37584.8	43090.8	983.398	983.398	983.398	983.398	983.398	38081.4	45914.2	60332.5	41997.8	53123.4	983.398	983.398	983.398	983.398	983.398	6899.51	13806	11784	10352.7	12795	12753.5	4916.99	7441.34	8835.24
Wagp002617	D-Glucosyl Indole-3-Carboxylate	Alkaloids	C15H17NO7	324.11	162.06	323.101	[M+H]+	3	-	-	128277	115996	74141.2	122136	95068.5	54199.5	110568	32920.4	82383.9	71744.4	32880.5	56045.7	44635.3	44463.1	50340.5	61595.4	32870.5	27892.9	47233	30381.7	18531.2	21500.1	36375.4	20015.7	28937.8	28631.7	30582.7	22889.4	29607.2	26736	27506.9	33350.2	20976.8	30428.5	27163.5	32783.6	29858	35559.7	31320.8
Lahp007293	O-Demethylmurrayanine	Alkaloids	C13H9NO2	212.07	166.06	211.063	[M+H]+	1	123497-84-7	-	92029	77763.8	87577.7	84896.4	82670.7	1.09071e+06	905046	977902	997878	941474	2.3335e+06	2.4305e+06	2.32855e+06	2.382e+06	2.37953e+06	7.18521e+06	8.81206e+06	7.63952e+06	7.99863e+06	8.22579e+06	3.82938e+06	2.36081e+06	4.11867e+06	3.0951e+06	3.23974e+06	666838	671756	549387	669297	610572	4.43052e+06	3.52619e+06	3.91607e+06	3.97836e+06	3.72113e+06	1.7227e+06	1.80794e+06	1.94503e+06	1.76532e+06
mws0103	Indole-3-carboxaldehyde	Alkaloids	C9H7NO	146.06	91.05	145.053	[M+H]+	3	487-89-8	C08493	79951	61843.7	86251.5	70897.3	74047.6	103817	113700	99042	108759	106371	116907	142825	159788	129866	151307	73625.4	54980.1	68097.4	64302.8	61538.7	143208	112712	133268	127960	122990	22108.8	20585.7	20249.4	21347.2	20417.5	38479.5	57051.8	65910.8	47765.6	61481.3	86505.4	110502	81582	98503.7
Lmrn003201	Indole-3-lactic acid	Alkaloids	C11H11NO3	204.07	158.06	205.074	[M-H]-	3	1821-52-9	C02043	72631.7	62934.8	83322	67783.3	73128.4	169941	156588	205533	163265	181061	973.246	973.246	973.246	973.246	973.246	17022.7	28902.5	34052.3	22962.6	31477.4	973.246	973.246	973.246	973.246	973.246	973.246	973.246	973.246	973.246	973.246	973.246	973.246	973.246	973.246	973.246	111384	125207	101428	118295
mws0005	Tryptamine	Alkaloids	C10H12N2	161.11	144.08	160.1	[M+H]+	3	61-54-1	C00398	60839.7	81775.3	49709.5	71307.5	65742.4	46356.4	23200.4	38982.4	34778.4	31091.4	47298.8	36849.3	49436.6	42074.1	43143	40807.9	48369.2	48634.9	44588.6	48502.1	2703.6	2703.6	2703.6	2703.6	2703.6	45441	52074.4	32755.8	48757.7	42415.1	28737.5	32077.5	36552.6	30407.5	34315	23393.6	19303.8	13518	21348.7
zjhp111808	3-Methyl-9H-carbazol-2-ol	Alkaloids	C13H11NO	198.09	167.07	197.084	[M+H]+	1	24224-30-4	-	52120.9	52120.9	52120.9	52120.9	52120.9	719709	708245	668097	713977	688171	573092	793468	859335	683280	826401	4.05829e+06	3.61809e+06	4.02735e+06	3.83819e+06	3.82272e+06	2.07351e+06	1.99792e+06	3.05386e+06	2.03572e+06	2.52589e+06	316579	260605	264322	288592	262463	3.83465e+06	3.55863e+06	2.76981e+06	3.69664e+06	3.16422e+06	1.02913e+06	1.16635e+06	1.17394e+06	1.09774e+06
pme2244	3-Indolepropionic acid	Alkaloids	C11H11NO2	190.09	118.07	189.079	[M+H]+	2	830-96-6	C22236	49069.9	39163.1	46060.8	44116.5	42612	65146.9	67045.8	88309.3	66096.3	77677.5	92577.8	73065.4	59597.7	82821.6	66331.6	45320.8	50351.2	44906.1	47836	47628.7	70921.4	47024.3	70800	58972.9	58912.2	98088.3	95986.6	76943.5	97037.4	86465	28428.4	20447.4	27508.1	24437.9	23977.8	48789.7	28394.6	43006.1	38592.1
mws0102	Indole-5-carboxylic acid	Alkaloids	C9H7NO2	160.04	116.05	161.048	[M-H]-	3	1670-81-1	-	44064.1	27228	29819.8	35646.1	28523.9	31981.7	23838.3	34247.9	27910	29043.1	25418.9	40480.6	23550	32949.7	32015.3	25552.1	17380.3	33240.1	21466.2	25310.2	10992.3	24854.6	18232.6	17923.5	21543.6	5910.74	8521.48	6055.44	7216.11	7288.46	1182.15	1182.15	1182.15	1182.15	1182.15	14017	9860.8	18011.1	11938.9
MWSmce314	Oxindole	Alkaloids	C8H7NO	134.06	106.07	133.053	[M+H]+	3	59-48-3	C12312	18451.7	18694.7	173943	18573.2	96318.9	51131.6	29587.1	34773.6	40359.3	32180.3	3301	3301	3301	3301	3301	36750.4	64745.7	85047.3	50748.1	74896.5	42455.9	39932.4	23443.1	41194.2	31687.8	46493.9	62467.8	49165.3	54480.9	55816.5	49147.7	67000	43445	58073.9	55222.5	26022.3	46488.9	16505	36255.6
Qmsp010408	11-Hydroxytabersonine	Alkaloids	C21H24N2O3	353.19	321.16	352.179	[M+H]+	3	22149-28-6	-	15857.1	23837.6	21605	19847.3	22721.3	19404.6	25565.6	33486.3	22485.1	29525.9	1934.15	1934.15	1934.15	1934.15	1934.15	12144.2	9670.75	12908.4	10907.5	11289.6	22960.3	26622.4	19142.5	24791.4	22882.5	1934.15	1934.15	1934.15	1934.15	1934.15	25862.2	21371.4	18156.7	23616.8	19764	22465.1	26113.6	14846.5	24289.4
pmb0819	3-Indoleacetonitrile	Alkaloids	C10H8N2	157.08	130.07	156.069	[M+H]+	3	771-51-7	C02938	14973.5	10851.9	15583.8	12912.7	13217.8	13136.4	11334.9	12183.6	12235.7	11759.3	34913.7	30322.8	20870.2	32618.2	25596.5	13778.7	11218.5	12177.2	12498.6	11697.8	33487.7	42339.1	19916.6	37913.4	31127.8	14706.2	7739.38	23996.5	11222.8	15868	1547.88	1547.88	1547.88	1547.88	1547.88	1547.88	1547.88	1547.88	1547.88
Lmlp006927	2-[4-(2-{[3-(2-Amino-2-oxoethyl)-5-methoxy-2-methyl-1H-indol-1-yl]methyl } phenoxy)butoxy]-N-(pyridin-3-yl)benzamide	Alkaloids	C35H36N4O5	593.28	533.25	592.269	[M+H]+	3	-	-	11821.3	16280.2	22829.2	14050.7	19554.7	77575.9	125356	36141.7	101466	80748.8	139620	119804	302619	129712	211211	96371.2	21604.7	101738	58988	61671.4	112116	72878.1	107395	92496.8	90136.5	77860.4	15930.4	80770	46895.4	48350.2	7816.91	44591.1	38942.3	26204	41766.7	84959.2	16466.3	26185.6	50712.7
Hmcp001824	Ailanindole	Alkaloids	C12H8N2O2	213.07	167.06	212.059	[M+H]+	2	159903-51-2	-	4542.61	4542.61	4542.61	4542.61	4542.61	35789.2	52321.5	68659.5	44055.4	60490.5	4542.61	4542.61	4542.61	4542.61	4542.61	71487.2	137799	109782	104643	123790	94535.1	91473.7	35670.1	93004.4	63571.9	30816.1	24371.6	26795.1	27593.8	25583.4	82125.9	71787.8	53694.7	76956.9	62741.3	22713.1	36950.9	37926.2	29832
Wdlp004081	reserpiline	Alkaloids	C23H28N2O5	413.2	351.17	412.2	[M+H]+	3	131-02-2	-	4422.31	4422.31	4422.31	4422.31	4422.31	85206.2	57596.7	86874.8	71401.4	72235.8	96005.7	55129.5	83374	75567.6	69251.7	61408.5	72290.4	84897	66849.5	78593.7	35382.6	43994.4	39323.1	39688.5	41658.8	4422.31	4422.31	4422.31	4422.31	4422.31	50277.9	26728.4	44797.8	38503.1	35763.1	47114.5	22111.6	36240.9	34613
MWSmce212	Tryptanthrin	Alkaloids	C15H8N2O2	249.06	130.03	248.059	[M+H]+	3	13220-57-0	C10742	3173.8	3173.8	3173.8	3173.8	3173.8	3173.8	3173.8	3173.8	3173.8	3173.8	90530.9	88402.3	88009.1	89466.6	88205.7	3173.8	3173.8	3173.8	3173.8	3173.8	3173.8	3173.8	3173.8	3173.8	3173.8	3173.8	3173.8	3173.8	3173.8	3173.8	3173.8	3173.8	3173.8	3173.8	3173.8	93820.6	52472.9	56515.6	73146.7
Lmyn002540	Dioxindole-3-acetyl-3-O-glucoside	Alkaloids	C16H19NO9	368.1	162.06	369.106	[M-H]-	3	-	-	2926.96	2926.96	2926.96	2926.96	2926.96	14884.8	32117.9	21261.8	23501.3	26689.9	59510.8	81146	82579.4	70328.4	81862.7	44330.4	57438.6	44698	50884.5	51068.3	124199	151924	132239	138061	142081	75535.7	67027.2	66013.2	71281.4	66520.2	42364.3	46940.6	51081.9	44652.4	49011.2	14634.8	15993.2	17252.4	15314
MWSprf138	Indole-3-acetic acid (IAA)	Alkaloids	C10H9NO2	176.07	103.07	175.063	[M+H]+	3	87-51-4	C00954	2153.73	2153.73	2153.73	2153.73	2153.73	12856.4	16576.8	22432.3	14716.6	19504.6	80240.7	61300.3	88293.5	70770.5	74796.9	37047	38774	45235.8	37910.5	42004.9	17226.1	24770	19778.4	20998.1	22274.2	2153.73	2153.73	2153.73	2153.73	2153.73	19767.2	10768.7	15365.4	15267.9	13067	15869.5	14433	13505.2	15151.2
MWSHC2029	Harman-3-carboxylic acid	Alkaloids	C13H10N2O2	227.08	167.06	226.074	[M+H]+	2	22329-38-0	-	1500.62	1500.62	1500.62	1500.62	1500.62	7503.11	14878.8	12556.1	11191	13717.5	83393.3	90195.8	98534.1	86794.6	94365	12835.4	9625.23	10309.6	11230.3	9967.4	27183.1	27784.1	20335.8	27483.6	24059.9	1500.62	1500.62	1500.62	1500.62	1500.62	1500.62	1500.62	1500.62	1500.62	1500.62	1500.62	1500.62	1500.62	1500.62
MWS04412	N(6),N(6)-Dimethyl-L-lysine	Amino acids and derivatives	C8H18N2O2	175.12	70.07	174.137	[M+H]+	2	2259-86-1	-	1.08932e+08	1.11781e+08	1.12377e+08	1.10357e+08	1.12079e+08	2.69479e+07	2.74405e+07	2.54246e+07	2.71942e+07	2.64325e+07	5.45381e+06	5.7244e+06	4.93915e+06	5.58911e+06	5.33178e+06	4.91497e+06	4.57651e+06	4.99008e+06	4.74574e+06	4.7833e+06	2.06155e+07	2.00734e+07	2.12064e+07	2.03444e+07	2.06399e+07	4.86963e+06	4.71827e+06	4.78123e+06	4.79395e+06	4.74975e+06	6.30182e+06	6.13245e+06	5.75464e+06	6.21714e+06	5.94355e+06	7.93159e+06	7.35177e+06	7.19709e+06	7.64168e+06
mws0260	L-Arginine	Amino acids and derivatives	C6H14N4O2	175.12	116.07	174.112	[M+H]+	1	74-79-3	C00062	7.61356e+07	7.61147e+07	7.09974e+07	7.61251e+07	7.3556e+07	8.44856e+06	1.24121e+07	7.58239e+06	1.04303e+07	9.99726e+06	1.89039e+06	855392	1.68634e+06	1.37289e+06	1.27087e+06	1.14458e+06	998812	1.09007e+06	1.0717e+06	1.04444e+06	4.9811e+06	4.67472e+06	4.9862e+06	4.82791e+06	4.83046e+06	1.10947e+06	1.28757e+06	1.3963e+06	1.19852e+06	1.34193e+06	1.96417e+06	2.31276e+06	2.03448e+06	2.13847e+06	2.17362e+06	2.70435e+06	2.49925e+06	1.74805e+06	2.6018e+06
Zazp002547	cyclo-(Gly-Phe)	Amino acids and derivatives	C11H12N2O2	205.1	146.06	204.09	[M+H]+	2	10125-07-2	-	6.60325e+07	6.73411e+07	6.75686e+07	6.66868e+07	6.74548e+07	5.81299e+07	6.02933e+07	5.91524e+07	5.92116e+07	5.97229e+07	4.974e+07	5.16725e+07	6.06326e+07	5.07063e+07	5.61526e+07	5.66062e+07	5.72e+07	5.34143e+07	5.69031e+07	5.53071e+07	6.762e+07	6.32871e+07	6.71826e+07	6.54536e+07	6.52349e+07	6.33752e+07	5.90594e+07	6.36004e+07	6.12173e+07	6.13299e+07	5.45731e+07	5.4973e+07	5.49784e+07	5.47731e+07	5.49757e+07	6.12996e+07	5.43744e+07	5.73242e+07	5.7837e+07
Zmmp001941	Hydroxythreonine xyloside	Amino acids and derivatives	C9H17NO8	268.104	136.062	267.095	[M+H]+	3	-	-	4.46496e+07	5.20971e+07	4.57485e+07	4.83734e+07	4.89228e+07	4.65798e+07	4.44014e+07	4.53306e+07	4.54906e+07	4.4866e+07	3.09551e+07	2.7861e+07	3.03744e+07	2.9408e+07	2.91177e+07	4.50091e+07	4.49334e+07	4.96557e+07	4.49712e+07	4.72946e+07	4.46169e+07	3.9668e+07	4.54429e+07	4.21424e+07	4.25554e+07	4.05774e+07	4.57293e+07	4.63179e+07	4.31533e+07	4.60236e+07	2.12485e+07	2.07785e+07	2.19626e+07	2.10135e+07	2.13706e+07	4.20775e+07	4.39542e+07	4.55701e+07	4.30159e+07
pmb2591	N-Acetyl-L-Tryptophan	Amino acids and derivatives	C13H14N2O3	245.09	203.08	246.1	[M-H]-	1	1218-34-4	-	4.4546e+07	4.29042e+07	4.27952e+07	4.37251e+07	4.28497e+07	3.27133e+07	3.63135e+07	3.7836e+07	3.45134e+07	3.70748e+07	3.05739e+07	3.28302e+07	2.7298e+07	3.17021e+07	3.00641e+07	1.81029e+07	1.92839e+07	1.85558e+07	1.86934e+07	1.89199e+07	2.77905e+07	3.13236e+07	2.92075e+07	2.95571e+07	3.02655e+07	2.98999e+07	3.32067e+07	2.8608e+07	3.15533e+07	3.09074e+07	2.94313e+07	2.6792e+07	3.01938e+07	2.81117e+07	2.84929e+07	2.7507e+07	2.73746e+07	2.82177e+07	2.74408e+07
mws0256	L-Valine	Amino acids and derivatives	C5H11NO2	118.09	72.08	117.079	[M+H]+	3	72-18-4	C00183	3.3734e+07	2.79446e+07	2.72152e+07	3.08393e+07	2.75799e+07	2.11764e+07	1.92006e+07	1.99261e+07	2.01885e+07	1.95634e+07	8.81146e+06	7.76359e+06	7.75621e+06	8.28752e+06	7.7599e+06	1.0747e+07	1.04693e+07	1.16792e+07	1.06082e+07	1.10742e+07	2.69188e+07	2.33107e+07	2.29443e+07	2.51147e+07	2.31275e+07	2.36242e+07	2.33148e+07	2.49784e+07	2.34695e+07	2.41466e+07	2.10028e+07	1.85388e+07	1.76511e+07	1.97708e+07	1.80949e+07	1.317e+07	1.21579e+07	1.19225e+07	1.26639e+07
Lmqp000427	N-Methyl-Trans-4-Hydroxy-L-Proline	Amino acids and derivatives	C6H11NO3	146.08	82.07	145.074	[M+H]+	1	4252-82-8	-	3.30225e+07	3.2155e+07	2.89797e+07	3.25888e+07	3.05674e+07	95140.2	79300.6	63376.6	87220.4	71338.6	72798	75498	84374.4	74148	79936.2	80170.8	58463.9	59746.4	69317.4	59105.2	68874	51667.4	65598.9	60270.7	58633.2	90381.9	88689.5	96218.9	89535.7	92454.2	138762	96084.7	77932.9	117424	87008.8	86924.2	68542.8	68631.5	77733.5
MW0153130	Lys-Ser-Gly	Amino acids and derivatives	C11H22N4O5	291.17	139.04	290.159	[M+H]+	3	-	-	3.21591e+07	2.64485e+07	1.96564e+07	2.93038e+07	2.30524e+07	1.15502e+06	1.15502e+06	1.15502e+06	1.15502e+06	1.15502e+06	1.15502e+06	1.15502e+06	1.15502e+06	1.15502e+06	1.15502e+06	1.15502e+06	1.15502e+06	1.15502e+06	1.15502e+06	1.15502e+06	1.15502e+06	1.15502e+06	1.15502e+06	1.15502e+06	1.15502e+06	1.15502e+06	1.15502e+06	1.15502e+06	1.15502e+06	1.15502e+06	1.15502e+06	1.15502e+06	1.15502e+06	1.15502e+06	1.15502e+06	1.15502e+06	1.15502e+06	1.15502e+06	1.15502e+06
mws0250	L-Tyrosine*	Amino acids and derivatives	C9H11NO3	182.08	136.08	181.074	[M+H]+	1	60-18-4	C00082	2.91649e+07	2.70275e+07	2.6913e+07	2.80962e+07	2.69702e+07	3.41915e+07	3.13023e+07	2.70918e+07	3.27469e+07	2.9197e+07	2.02293e+07	2.37102e+07	2.74687e+07	2.19697e+07	2.55894e+07	2.44586e+07	2.51401e+07	2.51872e+07	2.47993e+07	2.51636e+07	2.92991e+07	2.82207e+07	2.88809e+07	2.87599e+07	2.85508e+07	2.2795e+07	2.50717e+07	2.26955e+07	2.39333e+07	2.38836e+07	2.0371e+07	2.14534e+07	2.10796e+07	2.09122e+07	2.12665e+07	2.73661e+07	2.58273e+07	2.34118e+07	2.65967e+07
MWS04559g	3-Hydroxy-L-phenylalanine*	Amino acids and derivatives	C9H11NO3	182.08	136.08	181.074	[M+H]+	1	587-33-7	C20807	2.63392e+07	2.72769e+07	2.63082e+07	2.6808e+07	2.67925e+07	2.93574e+07	2.69594e+07	2.43733e+07	2.81584e+07	2.56664e+07	2.16906e+07	1.42254e+07	1.85243e+07	1.7958e+07	1.63749e+07	1.96363e+07	2.11929e+07	1.88365e+07	2.04146e+07	2.00147e+07	3.28019e+07	3.18078e+07	3.36194e+07	3.23048e+07	3.27136e+07	1.79977e+07	1.70863e+07	1.86329e+07	1.7542e+07	1.78596e+07	1.88145e+07	1.8698e+07	1.75044e+07	1.87562e+07	1.81012e+07	2.34188e+07	2.03859e+07	1.69549e+07	2.19023e+07
pme0021	L-Phenylalanine	Amino acids and derivatives	C9H11NO2	166.09	120.08	165.079	[M+H]+	1	63-91-2	C00079	2.51344e+07	2.68617e+07	2.51375e+07	2.59981e+07	2.59996e+07	3.03203e+07	3.12586e+07	3.0806e+07	3.07895e+07	3.10323e+07	3.0821e+07	3.21931e+07	2.94273e+07	3.15071e+07	3.08102e+07	3.71621e+07	3.12771e+07	3.0719e+07	3.42196e+07	3.0998e+07	2.65814e+07	2.71501e+07	2.73822e+07	2.68658e+07	2.72661e+07	2.90996e+07	2.51997e+07	2.66671e+07	2.71497e+07	2.59334e+07	2.98722e+07	2.83094e+07	2.95038e+07	2.90908e+07	2.89066e+07	3.23691e+07	2.6564e+07	3.18133e+07	2.94666e+07
MW0156907	Ser-Ser-Glu	Amino acids and derivatives	C11H19N3O8	322.13	128.07	321.117	[M+H]+	3	-	-	2.371e+07	2.74599e+07	2.19534e+07	2.55849e+07	2.47066e+07	138929	108515	120014	123722	114265	141699	207708	180516	174704	194112	105870	136734	78903.3	121302	107819	193673	128336	212864	161004	170600	45968.7	25419.7	58813	35694.2	42116.3	101852	134479	134032	118166	134256	88421.1	74810.7	114410	81615.9
Lcfn121043	N-(E-4-coumaroyl)-aspartate	Amino acids and derivatives	C13H13NO6	278.07	119.05	279.074	[M-H]-	1	-	-	2.03159e+07	1.84547e+07	2.15869e+07	1.93853e+07	2.00208e+07	621020	577127	791811	599074	684469	977548	901574	1.3418e+06	939561	1.12169e+06	275603	315308	296114	295455	305711	368269	441566	449888	404917	445727	39307.9	58408.3	59819.9	48858.1	59114.1	434077	403645	490080	418861	446862	405996	385517	319003	395756
pmf0470	cis-4-Hydroxy-D-proline*	Amino acids and derivatives	C5H9NO3	132.065	86.0601	131.058	[M+H]+	3	2584-71-6	C03440	2.02808e+07	1.82794e+07	1.7207e+07	1.92801e+07	1.77432e+07	1.44401e+07	1.31921e+07	1.25473e+07	1.38161e+07	1.28697e+07	6.17159e+06	5.27301e+06	5.32364e+06	5.7223e+06	5.29833e+06	7.93633e+06	6.95699e+06	6.79183e+06	7.44666e+06	6.87441e+06	1.7005e+07	1.62423e+07	1.54255e+07	1.66236e+07	1.58339e+07	9.6634e+06	9.6802e+06	9.1217e+06	9.6718e+06	9.40095e+06	7.7342e+06	7.4342e+06	6.64895e+06	7.5842e+06	7.04158e+06	1.0546e+06	1.0546e+06	1.0546e+06	1.0546e+06
mws0216	Trans-4-Hydroxy-L-proline*	Amino acids and derivatives	C5H9NO3	132.065	86.0601	131.058	[M+H]+	3	51-35-4	C01157	2.02808e+07	1.82794e+07	1.7207e+07	1.92801e+07	1.77432e+07	1.44401e+07	1.31921e+07	1.25473e+07	1.38161e+07	1.28697e+07	6.17159e+06	5.27301e+06	5.32364e+06	5.7223e+06	5.29833e+06	7.93633e+06	6.95699e+06	6.79183e+06	7.44666e+06	6.87441e+06	1.7005e+07	1.62423e+07	1.54255e+07	1.66236e+07	1.58339e+07	9.6634e+06	9.6802e+06	9.1217e+06	9.6718e+06	9.40095e+06	7.7342e+06	7.4342e+06	6.64895e+06	7.5842e+06	7.04158e+06	1.0546e+06	1.0546e+06	1.0546e+06	1.0546e+06
mws1587	L-Norleucine*	Amino acids and derivatives	C6H13NO2	132.1	86.1	131.095	[M+H]+	1	327-57-1	C01933	1.77506e+07	1.6155e+07	1.45814e+07	1.69528e+07	1.53682e+07	1.90315e+07	1.97759e+07	2.20182e+07	1.94037e+07	2.0897e+07	1.03375e+07	9.08125e+06	1.19015e+07	9.70936e+06	1.04914e+07	1.1339e+07	1.1917e+07	1.22932e+07	1.1628e+07	1.21051e+07	1.62412e+07	1.6792e+07	1.89457e+07	1.65166e+07	1.78689e+07	2.73249e+07	2.48318e+07	2.88854e+07	2.60784e+07	2.68586e+07	6.83489e+06	7.96707e+06	7.27127e+06	7.40098e+06	7.61917e+06	1.45964e+07	1.38111e+07	1.2945e+07	1.42037e+07
mws0227	L-Leucine*	Amino acids and derivatives	C6H13NO2	132.1	86.1	131.095	[M+H]+	1	61-90-5	C00123	1.74575e+07	1.604e+07	1.46216e+07	1.67488e+07	1.53308e+07	2.01975e+07	1.94142e+07	2.24571e+07	1.98059e+07	2.09357e+07	1.08548e+07	9.71733e+06	1.10951e+07	1.02861e+07	1.04062e+07	1.21384e+07	1.20704e+07	1.17785e+07	1.21044e+07	1.19245e+07	1.58463e+07	1.8189e+07	1.80695e+07	1.70176e+07	1.81293e+07	2.65092e+07	2.53674e+07	2.29757e+07	2.59383e+07	2.41715e+07	8.04201e+06	7.39753e+06	7.61863e+06	7.71977e+06	7.50808e+06	1.42671e+07	1.35545e+07	1.21586e+07	1.39108e+07
MWS04555g	D-Allo-Isoleucine*	Amino acids and derivatives	C6H13NO2	132.102	86.0975	131.095	[M+H]+	1	1509-35-9	C21092	1.74575e+07	1.604e+07	1.46216e+07	1.67488e+07	1.53308e+07	2.01975e+07	1.94142e+07	2.24571e+07	1.98059e+07	2.09357e+07	1.08548e+07	9.71733e+06	1.10951e+07	1.02861e+07	1.04062e+07	1.21384e+07	1.20704e+07	1.17785e+07	1.21044e+07	1.19245e+07	1.58463e+07	1.8189e+07	1.80695e+07	1.70176e+07	1.81293e+07	2.65092e+07	2.53674e+07	2.29757e+07	2.59383e+07	2.41715e+07	8.04201e+06	7.39753e+06	7.61863e+06	7.71977e+06	7.50808e+06	1.42671e+07	1.35545e+07	1.21586e+07	1.39108e+07
mws0258	L-Isoleucine*	Amino acids and derivatives	C6H13NO2	132.102	86.0964	131.095	[M+H]+	1	73-32-5	C00407	1.53573e+07	1.44884e+07	1.32016e+07	1.49229e+07	1.3845e+07	1.85692e+07	1.83524e+07	1.91604e+07	1.84608e+07	1.87564e+07	9.47424e+06	8.10596e+06	9.84094e+06	8.7901e+06	8.97345e+06	9.56619e+06	1.04297e+07	1.03546e+07	9.99793e+06	1.03921e+07	1.58947e+07	1.80212e+07	1.87861e+07	1.69579e+07	1.84037e+07	2.31945e+07	2.29567e+07	2.11062e+07	2.30756e+07	2.20314e+07	7.52306e+06	6.87317e+06	6.32582e+06	7.19811e+06	6.59949e+06	1.32005e+07	1.11628e+07	1.1261e+07	1.21817e+07
Yalp000545	N-Methyl-L-proline*	Amino acids and derivatives	C6H11NO2	130.09	84.08	129.079	[M+H]+	1	475-11-6	C22223	1.35072e+07	1.32082e+07	1.28737e+07	1.33577e+07	1.3041e+07	1.00665e+06	968011	990194	987328	979103	409345	373632	294445	391488	334038	1.19823e+06	1.13661e+06	1.38972e+06	1.16742e+06	1.26316e+06	1.32738e+06	1.34362e+06	1.34626e+06	1.3355e+06	1.34494e+06	4.23505e+06	3.83819e+06	3.69252e+06	4.03662e+06	3.76535e+06	1.27877e+06	1.11083e+06	1.05737e+06	1.1948e+06	1.0841e+06	909672	938620	995254	924146
Zmmp000635	4,5-Dehydro-L-leucine*	Amino acids and derivatives	C6H11NO2	130.091	84.0802	129.079	[M+H]+	1	-	-	1.35072e+07	1.32082e+07	1.28737e+07	1.33577e+07	1.3041e+07	1.00665e+06	968011	990194	987328	979103	409345	373632	294445	391488	334038	1.19823e+06	1.13661e+06	1.38972e+06	1.16742e+06	1.26316e+06	1.32738e+06	1.34362e+06	1.34626e+06	1.3355e+06	1.34494e+06	4.23505e+06	3.83819e+06	3.69252e+06	4.03662e+06	3.76535e+06	1.27877e+06	1.11083e+06	1.05737e+06	1.1948e+06	1.0841e+06	909672	938620	995254	924146
Zbqn004681	N-acetyl-tryptophan	Amino acids and derivatives	C13H14N2O3	245.09	203.08	246.1	[M-H]-	1	-	-	1.16938e+07	1.29403e+07	1.24324e+07	1.23171e+07	1.26864e+07	9.86684e+06	8.52075e+06	1.01614e+07	9.19379e+06	9.34109e+06	7.40668e+06	7.95613e+06	7.26257e+06	7.68141e+06	7.60935e+06	4.16473e+06	4.15354e+06	3.90486e+06	4.15914e+06	4.0292e+06	7.48769e+06	7.26542e+06	6.56469e+06	7.37655e+06	6.91506e+06	7.61697e+06	8.04331e+06	6.56203e+06	7.83014e+06	7.30267e+06	5.53578e+06	6.07168e+06	7.19704e+06	5.80373e+06	6.63436e+06	6.72804e+06	7.568e+06	6.92014e+06	7.14802e+06
Zmzp000145	Trimethyllysine	Amino acids and derivatives	C9H20N2O2	189.16	84.08	188.153	[M+H]+	1	23284-33-5	C03793	1.04762e+07	9.93362e+06	9.60226e+06	1.02049e+07	9.76794e+06	1.94358e+07	1.63651e+07	1.64417e+07	1.79005e+07	1.64034e+07	3.84193e+07	3.7061e+07	3.55235e+07	3.77402e+07	3.62922e+07	1.47144e+07	1.6509e+07	1.72645e+07	1.56117e+07	1.68868e+07	3.54146e+07	3.36967e+07	3.6743e+07	3.45556e+07	3.52199e+07	2.69985e+07	2.78683e+07	2.72629e+07	2.74334e+07	2.75656e+07	2.46772e+07	2.25295e+07	2.2978e+07	2.36034e+07	2.27537e+07	2.00225e+07	1.75654e+07	1.79973e+07	1.8794e+07
MWS1926	DL-Leucine*	Amino acids and derivatives	C6H13NO2	132.1	86.1	131.095	[M+H]+	1	328-39-2	-	1.04012e+07	1.08233e+07	9.75591e+06	1.06123e+07	1.02896e+07	6.66567e+06	5.35899e+06	4.80426e+06	6.01233e+06	5.08162e+06	2.81978e+06	1.89592e+06	2.02886e+06	2.35785e+06	1.96239e+06	2.53056e+06	2.34035e+06	2.10069e+06	2.43546e+06	2.22052e+06	8.7273e+06	7.18452e+06	7.22256e+06	7.95591e+06	7.20354e+06	5.73689e+06	5.52569e+06	5.12568e+06	5.63129e+06	5.32569e+06	4.33333e+06	4.31353e+06	3.56481e+06	4.32343e+06	3.93917e+06	2.98887e+06	2.07726e+06	2.28271e+06	2.53306e+06
pme0026	L-Lysine	Amino acids and derivatives	C6H14N2O2	147.11	84.08	146.106	[M+H]+	3	56-87-1	C00047	9.12134e+06	8.15001e+06	8.25331e+06	8.63568e+06	8.20166e+06	5.75212e+06	5.29899e+06	4.89658e+06	5.52556e+06	5.09778e+06	2.48159e+06	2.34151e+06	2.24889e+06	2.41155e+06	2.2952e+06	3.03685e+06	2.88436e+06	2.85535e+06	2.96061e+06	2.86986e+06	5.90741e+06	5.41167e+06	5.32517e+06	5.65954e+06	5.36842e+06	2.86883e+06	2.57536e+06	2.62617e+06	2.7221e+06	2.60077e+06	1.49497e+06	2.32611e+06	2.325e+06	1.91054e+06	2.32555e+06	3.43904e+06	2.98456e+06	3.1718e+06	3.2118e+06
pme0193	L-Glutamine	Amino acids and derivatives	C5H10N2O3	147.08	84.04	146.069	[M+H]+	2	56-85-9	C00064	9.12134e+06	8.15001e+06	8.25331e+06	8.63568e+06	8.20166e+06	5.75212e+06	5.29899e+06	4.89658e+06	5.52556e+06	5.09778e+06	2.48159e+06	2.34151e+06	2.24889e+06	2.41155e+06	2.2952e+06	3.03685e+06	2.88436e+06	2.85535e+06	2.96061e+06	2.86986e+06	5.90741e+06	5.41167e+06	5.32517e+06	5.65954e+06	5.36842e+06	2.86883e+06	2.57536e+06	2.62617e+06	2.7221e+06	2.60077e+06	1.49497e+06	2.32611e+06	2.325e+06	1.91054e+06	2.32555e+06	3.43904e+06	2.98456e+06	3.1718e+06	3.2118e+06
MWS00330g	1-Amino-1-cyclobutane-carboxylic-acid*	Amino acids and derivatives	C5H9NO2	116.071	70.0662	115.063	[M+H]+	1	22264-50-2	-	7.98012e+06	7.29725e+06	7.19353e+06	7.63868e+06	7.24539e+06	1.50852e+07	1.39195e+07	1.32897e+07	1.45024e+07	1.36046e+07	6.22151e+06	5.43389e+06	5.23485e+06	5.8277e+06	5.33437e+06	4.32763e+07	4.13998e+07	3.98416e+07	4.23381e+07	4.06207e+07	2.88937e+07	2.56625e+07	2.50422e+07	2.72781e+07	2.53524e+07	2.57236e+07	2.34425e+07	2.55589e+07	2.45831e+07	2.45007e+07	1.70988e+07	1.49121e+07	1.36241e+07	1.60055e+07	1.42681e+07	2.31484e+07	1.98104e+07	2.07836e+07	2.14794e+07
pme0006	L-Proline*	Amino acids and derivatives	C5H9NO2	116.07	70.07	115.063	[M+H]+	1	147-85-3	C00148	7.98012e+06	7.29725e+06	7.19353e+06	7.63868e+06	7.24539e+06	1.50852e+07	1.39195e+07	1.32897e+07	1.45024e+07	1.36046e+07	6.22151e+06	5.43389e+06	5.23485e+06	5.8277e+06	5.33437e+06	4.32763e+07	4.13998e+07	3.98416e+07	4.23381e+07	4.06207e+07	2.88937e+07	2.56625e+07	2.50422e+07	2.72781e+07	2.53524e+07	2.57236e+07	2.34425e+07	2.55589e+07	2.45831e+07	2.45007e+07	1.70988e+07	1.49121e+07	1.36241e+07	1.60055e+07	1.42681e+07	2.31484e+07	1.98104e+07	2.07836e+07	2.14794e+07
mws0736	N-Glycyl-L-leucine	Amino acids and derivatives	C8H16N2O3	189.12	86.1	188.116	[M+H]+	3	869-19-2	C02155	7.1347e+06	6.56393e+06	7.40584e+06	6.84932e+06	6.98488e+06	1.87155e+06	2.07466e+06	1.74922e+06	1.9731e+06	1.91194e+06	490854	469123	628878	479989	549001	1.81208e+06	2.22409e+06	1.27921e+06	2.01809e+06	1.75165e+06	123286	287690	333643	205488	310666	1.77464e+06	1.64188e+06	1.5536e+06	1.70826e+06	1.59774e+06	152352	229129	185184	190741	207156	1.02605e+06	575043	875727	800548
Zbkp000480	N2-Acetyl-L-lysine	Amino acids and derivatives	C8H16N2O3	189.12	84.08	188.116	[M+H]+	2	1946-82-3	C12989	7.03218e+06	1.04563e+07	7.16241e+06	8.74423e+06	8.80934e+06	1.83831e+07	1.63236e+07	1.54087e+07	1.73533e+07	1.58661e+07	3.13284e+07	3.04476e+07	2.81321e+07	3.0888e+07	2.92898e+07	1.50814e+07	1.56677e+07	1.45441e+07	1.53746e+07	1.51059e+07	2.70033e+07	2.88791e+07	2.88897e+07	2.79412e+07	2.88844e+07	2.91557e+07	3.03138e+07	3.30382e+07	2.97347e+07	3.1676e+07	2.19035e+07	2.17595e+07	1.89689e+07	2.18315e+07	2.03642e+07	2.17974e+07	1.90583e+07	1.66619e+07	2.04278e+07
mws0219	L-Aspartic Acid	Amino acids and derivatives	C4H7NO4	132.03	88.04	133.037	[M-H]-	1	56-84-8	C00049	6.9615e+06	5.74581e+06	5.36285e+06	6.35365e+06	5.55433e+06	2.88407e+06	3.13878e+06	2.98145e+06	3.01143e+06	3.06012e+06	3.0821e+06	2.86545e+06	2.80053e+06	2.97377e+06	2.83299e+06	1.95173e+06	1.86917e+06	2.01439e+06	1.91045e+06	1.94178e+06	1.24805e+07	1.36665e+07	1.23837e+07	1.30735e+07	1.30251e+07	2.03298e+07	1.97038e+07	1.98054e+07	2.00168e+07	1.97546e+07	5.72611e+06	5.50239e+06	5.97899e+06	5.61425e+06	5.74069e+06	4.84628e+06	4.64668e+06	5.14667e+06	4.74648e+06
mws0282	L-Tryptophan	Amino acids and derivatives	C11H12N2O2	203.08	116.05	204.09	[M-H]-	1	73-22-3	C00078	6.02672e+06	5.73045e+06	6.18286e+06	5.87859e+06	5.95666e+06	8.4784e+06	7.41695e+06	8.28518e+06	7.94767e+06	7.85106e+06	6.3562e+06	5.7512e+06	6.04417e+06	6.0537e+06	5.89768e+06	4.39316e+06	4.61827e+06	4.57017e+06	4.50571e+06	4.59422e+06	8.41717e+06	7.95267e+06	8.61094e+06	8.18492e+06	8.28181e+06	1.11803e+07	1.10771e+07	1.2069e+07	1.11287e+07	1.15731e+07	3.37307e+06	3.57755e+06	3.4842e+06	3.47531e+06	3.53087e+06	4.55107e+06	5.09443e+06	4.32289e+06	4.82275e+06
MEDL00444	Pro-Ile	Amino acids and derivatives	C11H20N2O3	229.15	142.09	228.147	[M+H]+	3	-	-	5.80514e+06	5.77121e+06	5.43511e+06	5.78817e+06	5.60316e+06	1.75774e+06	1.61944e+06	1.37472e+06	1.68859e+06	1.49708e+06	2.01868e+06	1.95914e+06	1.85739e+06	1.98891e+06	1.90827e+06	1.80016e+06	1.88752e+06	1.76991e+06	1.84384e+06	1.82871e+06	1.84381e+06	1.85262e+06	1.93084e+06	1.84822e+06	1.89173e+06	2.11113e+06	1.96392e+06	2.04595e+06	2.03753e+06	2.00494e+06	2.21904e+06	2.07571e+06	1.70625e+06	2.14737e+06	1.89098e+06	1.78835e+06	1.45058e+06	1.63351e+06	1.61946e+06
Safn004006	Phenylacetylaspartic acid	Amino acids and derivatives	C12H13NO5	250.07	88.04	251.079	[M-H]-	1	-	-	4.97469e+06	5.74426e+06	6.03333e+06	5.35948e+06	5.88879e+06	1.19836e+07	1.23734e+07	1.38975e+07	1.21785e+07	1.31355e+07	1.11873e+07	1.11507e+07	1.24315e+07	1.1169e+07	1.17911e+07	4.56618e+06	5.03607e+06	5.27862e+06	4.80113e+06	5.15734e+06	6.13059e+06	5.68099e+06	7.33112e+06	5.90579e+06	6.50605e+06	1.87808e+06	1.72302e+06	1.67153e+06	1.80055e+06	1.69728e+06	4.00242e+06	4.20231e+06	4.01621e+06	4.10236e+06	4.10926e+06	3.56262e+06	3.66947e+06	3.17519e+06	3.61604e+06
MWSmce585	Methyl 3-aminopropanoate	Amino acids and derivatives	C4H9NO2	104.07	59.01	103.063	[M+H]+	3	4138-35-6	-	4.92103e+06	5.50305e+06	5.22266e+06	5.21204e+06	5.36285e+06	2.04639e+06	1.94165e+06	1.55155e+06	1.99402e+06	1.7466e+06	2.98573e+06	2.35419e+06	2.27969e+06	2.66996e+06	2.31694e+06	1.46464e+06	1.37814e+06	1.49587e+06	1.42139e+06	1.43701e+06	2.73737e+06	2.69053e+06	2.48373e+06	2.71395e+06	2.58713e+06	1.3594e+06	1.26421e+06	1.41448e+06	1.31181e+06	1.33935e+06	1.66491e+06	1.24669e+06	1.44828e+06	1.4558e+06	1.34749e+06	1.47319e+06	1.40414e+06	1.27623e+06	1.43866e+06
Zbqn003921	N-carboxy-N-(2-oxo-2-phenylethyl)-L-alanine	Amino acids and derivatives	C12H13NO5	250.07	88.04	251.079	[M-H]-	1	-	-	4.53397e+06	4.57112e+06	5.68452e+06	4.55254e+06	5.12782e+06	1.22274e+07	1.12413e+07	1.1843e+07	1.17344e+07	1.15421e+07	1.10975e+07	1.07825e+07	1.14139e+07	1.094e+07	1.10982e+07	4.71443e+06	4.64762e+06	4.57945e+06	4.68102e+06	4.61353e+06	5.93242e+06	6.3953e+06	6.69761e+06	6.16386e+06	6.54645e+06	1.80677e+06	1.41862e+06	1.65944e+06	1.61269e+06	1.53903e+06	3.92229e+06	5.17121e+06	3.85758e+06	4.54675e+06	4.51439e+06	3.26408e+06	3.42631e+06	3.06143e+06	3.3452e+06
Zmmp000606	4-hydroxy-L-Isoleucine	Amino acids and derivatives	C6H13NO3	148.1	84.08	147.089	[M+H]+	3	1219387-79-7	-	4.46699e+06	3.7843e+06	3.94804e+06	4.12565e+06	3.86617e+06	1.44694e+06	1.12972e+06	1.31636e+06	1.28833e+06	1.22304e+06	5.15612e+06	4.49243e+06	4.27919e+06	4.82428e+06	4.38581e+06	1.19705e+06	1.1673e+06	1.21531e+06	1.18217e+06	1.19131e+06	3.64924e+06	3.4389e+06	3.34184e+06	3.54407e+06	3.39037e+06	2.31745e+06	2.35831e+06	2.20148e+06	2.33788e+06	2.27989e+06	4.53494e+06	4.23429e+06	4.99536e+06	4.38461e+06	4.61482e+06	1.50276e+06	1.59408e+06	1.50005e+06	1.54842e+06
Wacyp01167	(6-amino-3-oxohexan-2-yl)proline	Amino acids and derivatives	C11H20N2O3	229.15	142.09	228.147	[M+H]+	1	-	-	4.4422e+06	5.04371e+06	3.84587e+06	4.74296e+06	4.44479e+06	4.72274e+06	4.3265e+06	3.78999e+06	4.52462e+06	4.05824e+06	4.52506e+06	4.76771e+06	4.26546e+06	4.64638e+06	4.51659e+06	3.81993e+06	4.79403e+06	5.24182e+06	4.30698e+06	5.01793e+06	3.55924e+06	4.45797e+06	3.35832e+06	4.0086e+06	3.90815e+06	5.28553e+06	6.61661e+06	4.87923e+06	5.95107e+06	5.74792e+06	4.05158e+06	4.17071e+06	4.86846e+06	4.11115e+06	4.51959e+06	3.53733e+06	3.65065e+06	3.36899e+06	3.59399e+06
MWS00204g	N-Ethylglycine*	Amino acids and derivatives	C4H9NO2	104.07	58.07	103.063	[M+H]+	2	627-01-0	-	4.43908e+06	4.42462e+06	4.28496e+06	4.43185e+06	4.35479e+06	1.92665e+06	1.58576e+06	1.59166e+06	1.7562e+06	1.58871e+06	2.52654e+06	2.30135e+06	2.30477e+06	2.41394e+06	2.30306e+06	1.28999e+06	1.1713e+06	1.5915e+06	1.23065e+06	1.3814e+06	2.44112e+06	2.3304e+06	2.21861e+06	2.38576e+06	2.2745e+06	1.14084e+06	1.14045e+06	1.11024e+06	1.14064e+06	1.12535e+06	1.28995e+06	1.18637e+06	1.07249e+06	1.23816e+06	1.12943e+06	1.44401e+06	1.26443e+06	1.225e+06	1.35422e+06
pme3033	N,N-Dimethylglycine*	Amino acids and derivatives	C4H9NO2	104.071	58.0651	103.063	[M+H]+	2	1118-68-9	C01026	4.43908e+06	4.42462e+06	4.28496e+06	4.43185e+06	4.35479e+06	1.92665e+06	1.58576e+06	1.59166e+06	1.7562e+06	1.58871e+06	2.52654e+06	2.30135e+06	2.30477e+06	2.41394e+06	2.30306e+06	1.28999e+06	1.1713e+06	1.5915e+06	1.23065e+06	1.3814e+06	2.44112e+06	2.3304e+06	2.21861e+06	2.38576e+06	2.2745e+06	1.14084e+06	1.14045e+06	1.11024e+06	1.14064e+06	1.12535e+06	1.28995e+06	1.18637e+06	1.07249e+06	1.23816e+06	1.12943e+06	1.44401e+06	1.26443e+06	1.225e+06	1.35422e+06
mws5035	L-Leucyl-L-phenylalanine	Amino acids and derivatives	C15H22N2O3	279.17	120.08	278.163	[M+H]+	2	56217-82-4	-	4.37046e+06	4.57646e+06	4.63286e+06	4.47346e+06	4.60466e+06	201139	305899	278607	253519	292253	79831.1	44138.7	135788	61984.9	89963.5	1.94209e+06	1.28446e+06	1.47578e+06	1.61327e+06	1.38012e+06	31978.9	45986.3	39827	38982.6	42906.7	387614	907951	412242	647783	660097	77037	85890.5	77037.8	81463.8	81464.1	631935	534661	457735	583298
Hmsp000364	L-Cyclopentylglycine	Amino acids and derivatives	C7H13NO2	144.1	98.09	143.095	[M+H]+	2	2521-84-8	-	4.1793e+06	3.68887e+06	3.73394e+06	3.93409e+06	3.71141e+06	3.12005e+07	2.73229e+07	2.34996e+07	2.92617e+07	2.54112e+07	2.74355e+07	2.66588e+07	2.49468e+07	2.70472e+07	2.58028e+07	2.06416e+07	2.10868e+07	2.11063e+07	2.08642e+07	2.10966e+07	2.60487e+07	2.44895e+07	2.32574e+07	2.52691e+07	2.38735e+07	3.08325e+07	2.80494e+07	2.54921e+07	2.9441e+07	2.67708e+07	2.8881e+07	2.43589e+07	2.52281e+07	2.662e+07	2.47935e+07	2.35881e+07	1.95749e+07	1.97412e+07	2.15815e+07
Zmmp002946	(3-(carboxyamino)-2-methylpropanoyl)phenylalanine*	Amino acids and derivatives	C14H18N2O5	295.129	120.081	294.122	[M+H]+	1	-	-	4.14646e+06	3.93766e+06	4.09696e+06	4.04206e+06	4.01731e+06	502098	606767	638854	554433	622811	564247	675141	551184	619694	613163	350987	290077	415414	320532	352745	582591	435003	449934	508797	442468	100393	158091	223345	129242	190718	147707	165122	157114	156415	161118	371700	330759	266232	351229
Wccp002870	γ-Glu-Phe*	Amino acids and derivatives	C14H18N2O5	295.13	120.08	294.122	[M+H]+	1	7432-24-8	-	4.14646e+06	3.93766e+06	4.09696e+06	4.04206e+06	4.01731e+06	502098	606767	638854	554433	622811	564247	675141	551184	619694	613163	350987	290077	415414	320532	352745	582591	435003	449934	508797	442468	100393	158091	223345	129242	190718	147707	165122	157114	156415	161118	371700	330759	266232	351229
MW0151065	His-Pro-Met	Amino acids and derivatives	C16H25N5O4S1	384.18	252.07	383.163	[M+H]+	3	-	-	3.91738e+06	3.53848e+06	3.22631e+06	3.72793e+06	3.38239e+06	5.45392e+06	5.15317e+06	4.33817e+06	5.30354e+06	4.74567e+06	3.2869e+06	2.89954e+06	3.06466e+06	3.09322e+06	2.9821e+06	3.75273e+06	3.3244e+06	3.40566e+06	3.53857e+06	3.36503e+06	3.91209e+06	2.97195e+06	2.89407e+06	3.44202e+06	2.93301e+06	3.99058e+06	4.67025e+06	3.78279e+06	4.33042e+06	4.22652e+06	3.64636e+06	3.36714e+06	3.83509e+06	3.50675e+06	3.60112e+06	4.32369e+06	3.9549e+06	4.12415e+06	4.13929e+06
mws5042	L-Glycyl-L-phenylalanine*	Amino acids and derivatives	C11H14N2O3	223.11	120.09	222.1	[M+H]+	2	721-66-4	-	3.67872e+06	3.05184e+06	3.60756e+06	3.36528e+06	3.3297e+06	1.07219e+06	1.15098e+06	839390	1.11159e+06	995185	256286	218558	281224	237422	249891	1.14183e+06	1.32796e+06	1.22015e+06	1.2349e+06	1.27406e+06	562757	513773	566592	538265	540183	797555	712959	785425	755257	749192	172774	152867	117975	162820	135421	825531	713756	807907	769643
MWS4296	Gly-Phe*	Amino acids and derivatives	C11H14N2O3	223.11	120.08	222.1	[M+H]+	2	3321-03-7	-	3.67872e+06	3.05184e+06	3.60756e+06	3.36528e+06	3.3297e+06	1.07219e+06	1.15098e+06	839390	1.11159e+06	995185	256286	218558	281224	237422	249891	1.14183e+06	1.32796e+06	1.22015e+06	1.2349e+06	1.27406e+06	562757	513773	566592	538265	540183	797555	712959	785425	755257	749192	172774	152867	117975	162820	135421	825531	713756	807907	769643
pme0008	L-Citrulline	Amino acids and derivatives	C6H13N3O3	176.1	113.07	175.096	[M+H]+	3	372-75-8	C00327	3.44133e+06	3.32962e+06	3.11146e+06	3.38548e+06	3.22054e+06	191802	177812	167116	184807	172464	89877.1	118787	96465.8	104332	107626	120429	93868.6	92199.1	107149	93033.8	256769	204515	256159	230642	230337	148788	142905	101880	145847	122392	183986	169312	192240	176649	180776	165873	151428	129268	158650
MW0107840	Leucylproline	Amino acids and derivatives	C11H20N2O3	229.15	116.07	228.147	[M+H]+	3	6403-35-6	-	3.42043e+06	2.80601e+06	3.21769e+06	3.11322e+06	3.01185e+06	911471	982613	900734	947042	941673	309857	421781	357435	365819	389608	1.13877e+06	1.08819e+06	1.21367e+06	1.11348e+06	1.15093e+06	1.84472e+06	1.84266e+06	1.89771e+06	1.84369e+06	1.87018e+06	621847	626225	574223	624036	600224	149178	137021	147712	143099	142366	837108	948016	821259	892562
Lcsp001861	Leu-Pro	Amino acids and derivatives	C11H20N2O3	229.15	116.07	228.147	[M+H]+	1	-	-	3.42043e+06	2.80601e+06	3.21769e+06	3.11322e+06	3.01185e+06	911471	982613	900734	947042	941673	309857	421781	357435	365819	389608	1.13877e+06	1.08819e+06	1.21367e+06	1.11348e+06	1.15093e+06	1.84472e+06	1.84266e+06	1.89771e+06	1.84369e+06	1.87018e+06	621847	626225	574223	624036	600224	149178	137021	147712	143099	142366	837108	948016	821259	892562
mws4532g	D-Ornithine	Amino acids and derivatives	C5H12N2O2	133.1	70.07	132.09	[M+H]+	2	348-66-3	-	3.28841e+06	3.17495e+06	2.9439e+06	3.23168e+06	3.05943e+06	82083.6	59683.3	110968	70883.4	85325.4	48095.4	44123.7	66904.7	46109.5	55514.2	31196.9	34893.7	26068.3	33045.3	30481	31885.7	177210	214387	104548	195799	5213.67	5213.67	5213.67	5213.67	5213.67	106901	82773.7	73678.9	94837.4	78226.3	57402.2	38259.4	37452.9	47830.8
Zmdp000972	S-Methyl-L-cysteine	Amino acids and derivatives	C4H9NO2S	136.04	91.05	135.035	[M+H]+	3	1187-84-4	C22040	3.06087e+06	2.86305e+06	3.04037e+06	2.96196e+06	2.95171e+06	3.87972e+06	2.99108e+06	3.53821e+06	3.4354e+06	3.26465e+06	2.37158e+06	2.55166e+06	2.91122e+06	2.46162e+06	2.73144e+06	2.8872e+06	2.86408e+06	2.95823e+06	2.87564e+06	2.91116e+06	5.41871e+06	5.18144e+06	5.60318e+06	5.30008e+06	5.39231e+06	2.58913e+06	2.34865e+06	2.31063e+06	2.46889e+06	2.32964e+06	1.91461e+06	2.16908e+06	1.90291e+06	2.04185e+06	2.036e+06	3.09182e+06	2.21484e+06	2.59028e+06	2.65333e+06
Zmmp001429	Glycyl-L-leucine	Amino acids and derivatives	C8H16N2O3	189.13	86.1	188.116	[M+H]+	3	-	C02155	2.8926e+06	2.50173e+06	2.81225e+06	2.69716e+06	2.65699e+06	608698	551073	523437	579885	537255	182467	140237	183076	161352	161657	441376	728177	257017	584776	492597	13992.2	13992.2	13992.2	13992.2	13992.2	519426	491669	499930	505548	495800	84602.8	69961.2	84471.9	77282	77216.5	545821	495694	513988	520757
Zmdp000292	Arginine methyl ester*	Amino acids and derivatives	C7H16N4O2	189.14	70.07	188.127	[M+H]+	2	-	-	2.87607e+06	3.22205e+06	3.20003e+06	3.04906e+06	3.21104e+06	335635	374710	264853	355172	319781	99104.4	88947.8	118402	94026.1	103675	139809	147444	145593	143626	146518	349003	322043	297585	335523	309814	334081	277409	356670	305745	317040	205745	281869	201363	243807	241616	242536	178621	213970	210578
Zmjp000182	N-Monomethyl-L-arginine*	Amino acids and derivatives	C7H16N4O2	189.13	70.07	188.127	[M+H]+	2	17035-90-4	C03884	2.87607e+06	3.22205e+06	3.20003e+06	3.04906e+06	3.21104e+06	406872	406062	385499	406467	395781	79453.9	102785	118402	91119.5	110593	139809	147444	145593	143626	146518	349003	322043	297585	335523	309814	363208	277409	347443	320309	312426	205745	223913	201363	214829	212638	242536	178621	213970	210578
MW0144753	Ala-Thr-Thr	Amino acids and derivatives	C11H21N3O6	292.16	139.04	291.143	[M+H]+	3	-	-	2.79479e+06	2.6252e+06	2.00891e+06	2.71e+06	2.31706e+06	73264.9	73264.9	73264.9	73264.9	73264.9	73264.9	73264.9	73264.9	73264.9	73264.9	73264.9	73264.9	73264.9	73264.9	73264.9	73264.9	73264.9	73264.9	73264.9	73264.9	73264.9	73264.9	73264.9	73264.9	73264.9	73264.9	73264.9	73264.9	73264.9	73264.9	73264.9	73264.9	73264.9	73264.9
MW0106075	2-amino-4-(S-butylsulfonimidoyl)butanoate	Amino acids and derivatives	C8H18N2O3S	245.09	159.09	222.104	[M+Na]+	3	-	-	2.70317e+06	2.7122e+06	2.48276e+06	2.70768e+06	2.59748e+06	708298	815933	864709	762116	840321	741616	570951	680375	656284	625663	236663	391720	651193	314192	521457	731721	897485	877797	814603	887641	477476	739476	769608	608476	754542	650990	487643	316125	569317	401884	724878	549379	590033	637128
Zbqn004590	N-(acetyl)phenylalanine	Amino acids and derivatives	C11H13NO3	206.08	164.07	207.089	[M-H]-	2	-	-	2.697e+06	2.06934e+06	2.3338e+06	2.38317e+06	2.20157e+06	2.1991e+06	2.12632e+06	2.4157e+06	2.16271e+06	2.27101e+06	1.45422e+06	1.39704e+06	1.4734e+06	1.42563e+06	1.43522e+06	1.16703e+06	1.27712e+06	1.37684e+06	1.22207e+06	1.32698e+06	1.28496e+06	1.30023e+06	1.40763e+06	1.2926e+06	1.35393e+06	1.43845e+06	1.41731e+06	1.31523e+06	1.42788e+06	1.36627e+06	1.75938e+06	1.71505e+06	1.19079e+06	1.73722e+06	1.45292e+06	1.29081e+06	1.02748e+06	984593	1.15915e+06
Zmgn002106	N-Acetyl-L-phenylalanine	Amino acids and derivatives	C11H13NO3	206.08	58.03	207.089	[M-H]-	2	2018-61-3	C03519	2.57234e+06	2.33063e+06	2.39367e+06	2.45149e+06	2.36215e+06	3.29511e+06	2.87384e+06	3.04954e+06	3.08448e+06	2.96169e+06	1.9382e+06	1.87975e+06	2.07185e+06	1.90898e+06	1.9758e+06	1.5119e+06	1.88432e+06	1.53154e+06	1.69811e+06	1.70793e+06	1.92221e+06	1.79643e+06	2.02839e+06	1.85932e+06	1.91241e+06	1.61436e+06	1.41694e+06	1.56982e+06	1.51565e+06	1.49338e+06	2.05476e+06	1.69652e+06	1.92204e+06	1.87564e+06	1.80928e+06	1.40221e+06	1.40246e+06	1.26272e+06	1.40233e+06
Lcsp003873	Leu-Ala-Ile	Amino acids and derivatives	C15H29N3O4	316.22	86.1	315.216	[M+H]+	1	-	-	2.48449e+06	2.31053e+06	2.29423e+06	2.39751e+06	2.30238e+06	308882	311324	238420	310103	274872	84065	62492.2	128034	73278.6	95263.2	661435	662917	557230	662176	610073	70779.9	66671.9	22303.5	68725.9	44487.7	461953	561438	317482	511695	439460	103277	106336	81685	104807	94010.4	503272	447983	418637	475627
MW0168290	Isoleucylleucine	Amino acids and derivatives	C12H24N2O3	245.18	86.1	244.179	[M+H]+	3	-	-	2.46151e+06	2.19706e+06	2.08114e+06	2.32928e+06	2.1391e+06	732563	648671	595469	690617	622070	250144	192927	226421	221536	209674	251937	726039	658152	488988	692096	128440	131661	67649	130050	99655	508418	523140	762347	515779	642744	82749.9	82098.1	117024	82424	99560.9	393081	195706	413176	294393
Safp003456	6-(6-aminohexanoylamino)hexanoate	Amino acids and derivatives	C12H24N2O3	245.19	86.1	244.179	[M+H]+	1	-	-	2.46151e+06	2.19706e+06	2.08114e+06	2.32928e+06	2.1391e+06	732563	648671	595469	690617	622070	250144	192927	226421	221536	209674	251937	726039	658152	488988	692096	128440	131661	67649	130050	99655	508418	523140	762347	515779	642744	82749.9	82098.1	117024	82424	99560.9	393081	195706	413176	294393
Zbqp000579	3-(Pyrazol-1-yl)-L-alanine	Amino acids and derivatives	C6H9N3O2	156.08	110.07	155.07	[M+H]+	2	2734-48-7	-	2.42638e+06	1.40457e+06	1.45844e+06	1.91547e+06	1.4315e+06	725490	468494	542445	596992	505469	480837	421012	302504	450925	361758	395099	280780	283255	337939	282018	1.06642e+06	1.06926e+06	1.0842e+06	1.06784e+06	1.07673e+06	2.26302e+06	2.05337e+06	1.93305e+06	2.15819e+06	1.99321e+06	381084	344420	376430	362752	360425	432355	352251	352084	392303
MW0107797	Leu-Ile	Amino acids and derivatives	C12H24N2O3	245.19	86.1	244.179	[M+H]+	3	36077-41-5	-	2.39953e+06	2.21568e+06	2.34541e+06	2.30761e+06	2.28055e+06	732563	648671	595469	690617	622070	250144	192927	86841	221536	139884	329157	791350	876083	560254	833717	119290	176869	122067	148079	149468	508418	525022	762347	516720	643685	72992.7	54723.9	84055.2	63858.3	69389.6	441550	297758	295058	369654
WaXYp00973	2-[[3-Mercapto-2-(alpha-glutamylamino)-1-oxopropyl]amino]acetic acid	Amino acids and derivatives	C10H17N3O6S	308.09	162.02	307.083	[M+H]+	1	-	-	2.35943e+06	2.76207e+06	2.1371e+06	2.56075e+06	2.44958e+06	1.39067e+06	626181	1.1779e+06	1.00843e+06	902039	47152.2	35429.1	44886.9	41290.6	40158	1.2988e+06	2.34969e+06	1.25469e+06	1.82425e+06	1.80219e+06	622904	884898	910149	753901	897524	3.79043e+06	3.34629e+06	3.08212e+06	3.56836e+06	3.21421e+06	1.23271e+07	5.67954e+06	5.17688e+06	9.00331e+06	5.42821e+06	3.24092e+06	4.12732e+06	3.99972e+06	3.68412e+06
pme3096	Aminomalonic acid	Amino acids and derivatives	C3H5NO4	118.01	74.02	119.022	[M-H]-	3	1068-84-4	C00872	2.29338e+06	2.00595e+06	2.19893e+06	2.14967e+06	2.10244e+06	2.18133e+06	1.5582e+06	1.58269e+06	1.86976e+06	1.57044e+06	202965	253726	219189	228346	236458	805697	918777	1.07137e+06	862237	995072	781354	997282	1.13482e+06	889318	1.06605e+06	193740	218894	177536	206317	198215	296999	283518	268339	290258	275929	1.05597e+06	1.04354e+06	980933	1.04976e+06
MWStz103	S-(5'-Adenosyl)-L-methionine	Amino acids and derivatives	C15H22N6O5S	399.15	250.09	398.137	[M+H]+	3	29908-03-0	C00019	2.2781e+06	2.90901e+06	2.76872e+06	2.59355e+06	2.83886e+06	541870	536976	498126	539423	517551	317257	386294	410146	351776	398220	417635	304203	375269	360919	339736	686629	552876	560902	619753	556889	346130	246417	172154	296274	209286	433123	402746	374031	417935	388389	605864	639476	733922	622670
Zbqn002456	N-(3,4,5-trihydroxycinnamicacid)-alanine	Amino acids and derivatives	C12H13NO6	266.07	88.04	267.074	[M-H]-	3	-	-	2.16027e+06	2.57889e+06	2.49857e+06	2.36958e+06	2.53873e+06	7898.37	7740.26	10133.3	7819.31	8936.76	14797.1	15287.4	15531.3	15042.2	15409.3	1138.71	1138.71	1138.71	1138.71	1138.71	13617.9	10157.5	11188.9	11887.7	10673.2	1138.71	1138.71	1138.71	1138.71	1138.71	1138.71	1138.71	1138.71	1138.71	1138.71	8599.62	5693.54	9566.69	7146.58
MWS5164	N,N'-Dimethylarginine;SDMA*	Amino acids and derivatives	C8H18N4O2	203.15	70.07	202.143	[M+H]+	3	30344-00-4	-	1.90546e+06	1.99585e+06	1.79464e+06	1.95065e+06	1.89524e+06	356101	248954	258468	302528	253711	256742	219286	229898	238014	224592	156334	165858	140904	161096	153381	257263	452467	268698	354865	360583	404636	417575	384799	411106	401187	330546	291716	366047	311131	328882	276411	224909	231003	250660
NK10251888	NG,NG-Dimethyl-L-arginine*	Amino acids and derivatives	C8H18N4O2	203.15	70.07	202.143	[M+H]+	3	30315-93-6	C03626	1.90546e+06	1.99585e+06	1.79464e+06	1.95065e+06	1.89524e+06	356101	248954	258468	302528	253711	256742	219286	229898	238014	224592	156334	165858	140904	161096	153381	257263	452467	268698	354865	360583	404636	417575	384799	411106	401187	330546	291716	366047	311131	328882	276411	224909	231003	250660
Zbqp002380	Tyr-Leu	Amino acids and derivatives	C15H22N2O4	295.16	136.08	294.158	[M+H]+	2	17355-10-1	-	1.89817e+06	1.55938e+06	1.6081e+06	1.72877e+06	1.58374e+06	376365	358228	232139	367296	295183	66100.9	63349.4	51535.2	64725.2	57442.3	474843	543125	525332	508984	534229	39922.1	47428.3	40389.3	43675.2	43908.8	254227	212398	202229	233313	207313	35024.5	44467.8	29067.4	39746.2	36767.6	208633	270395	245735	239514
Wcfp004977	Malonyltryptophan	Amino acids and derivatives	C14H14N2O5	291.1	245.09	290.09	[M+H]+	1	-	-	1.8981e+06	2.02704e+06	1.75157e+06	1.96257e+06	1.88931e+06	2.04977e+06	2.22819e+06	2.05761e+06	2.13898e+06	2.1429e+06	1.69285e+06	644759	676559	1.1688e+06	660659	508295	318407	339255	413351	328831	1.13395e+06	884051	801672	1.009e+06	842862	1.83392e+06	551492	1.6445e+06	1.19271e+06	1.098e+06	825311	411901	788011	618606	599956	526994	534834	502092	530914
Lmhp001461	L-Prolyl-L-Leucine	Amino acids and derivatives	C11H20N2O3	229.15	70.07	228.147	[M+H]+	1	52899-07-7	-	1.87606e+06	1.43746e+06	1.30924e+06	1.65676e+06	1.37335e+06	501793	429833	476350	465813	453092	172021	189269	190893	180645	190081	559518	526789	491134	543153	508961	867702	1.00446e+06	907400	936083	955932	251216	301548	347985	276382	324766	82308	84371.4	56719.5	83339.7	70545.4	490124	261123	358315	375623
Zbqp001029	3-(triazan-2-yl)propyl L-prolinate	Amino acids and derivatives	C8H18N4O2	203.15	70.0652	202.143	[M+H]+	3	-	-	1.80275e+06	2.04949e+06	1.77978e+06	1.92612e+06	1.91464e+06	312852	234264	232364	273558	233314	97765.8	130841	116901	114303	123871	117550	99066.1	105498	108308	102282	244784	238596	289548	241690	264072	315257	345785	355841	330521	350813	253128	268553	227262	260841	247908	226314	238227	193613	232270
MW0109387	Prolylhistidine	Amino acids and derivatives	C11H16N4O3	311.13	59.01	252.122	[M+CH3COO]-	3	-	-	1.68599e+06	1.84054e+06	1.5004e+06	1.76327e+06	1.67047e+06	2.54337e+06	2.45363e+06	2.55246e+06	2.4985e+06	2.50304e+06	688875	736982	744868	712929	740925	1.10376e+07	1.16428e+07	1.08285e+07	1.13402e+07	1.12356e+07	2.04028e+06	2.27401e+06	2.09153e+06	2.15714e+06	2.18277e+06	1.46063e+06	1.48506e+06	1.43293e+06	1.47285e+06	1.45899e+06	3.30482e+06	3.5448e+06	3.16779e+06	3.42481e+06	3.35629e+06	868714	895548	1.03862e+06	882131
MWS201437	Leu-Asp	Amino acids and derivatives	C10H18N2O5	247.13	86.1	246.122	[M+H]+	3	32949-40-9	-	1.68234e+06	2.15255e+06	2.70117e+06	1.91744e+06	2.42686e+06	571423	478514	456359	524969	467436	113453	139209	167452	126331	153331	976375	740319	805616	858347	772967	151150	163814	142444	157482	153129	826015	719675	869695	772845	794685	128199	120269	113438	124234	116854	689452	514345	476480	601898
Lcfp121131	DL-isoleucyl-DL-isoleucyl-DL-isoleucine	Amino acids and derivatives	C18H35N3O4	358.27	86.1	357.263	[M+H]+	1	-	-	1.65882e+06	1.72328e+06	1.69238e+06	1.69105e+06	1.70783e+06	370860	276792	326534	323826	301663	6471.92	6471.92	6471.92	6471.92	6471.92	395266	413598	402298	404432	407948	56078.5	32359.6	41878.9	44219.1	37119.3	90933.1	130221	162018	110577	146120	76585.7	35880.1	49281.2	56232.9	42580.7	298545	337399	239347	317972
Zbqn004682	N-(malonyl)tryptophan*	Amino acids and derivatives	C14H14N2O5	289.08	203.08	290.09	[M-H]-	1	-	-	1.6259e+06	1.20921e+06	1.4054e+06	1.41755e+06	1.3073e+06	836321	828471	1.98291e+06	832396	1.40569e+06	767073	1.15828e+06	1.14458e+06	962676	1.15143e+06	392126	1.10346e+06	736199	747792	919829	813730	1.4338e+06	2.01857e+06	1.12376e+06	1.72618e+06	1.06614e+06	529198	707359	797671	618279	641244	1.03015e+06	688246	835696	859197	1.06383e+06	1.02404e+06	1.24205e+06	1.04394e+06
Safn005866	N2-Malonyl-D-Tryptophan*	Amino acids and derivatives	C14H14N2O5	289.08	203.09	290.09	[M-H]-	1	-	-	1.5933e+06	986268	1.25159e+06	1.28979e+06	1.11893e+06	670258	655701	698590	662980	677146	442249	559168	969661	500709	764414	218629	380792	289189	299710	334990	522043	621383	799844	571713	710613	671955	479772	665700	575863	572736	564459	425127	656583	494793	540855	573827	734261	594354	654044
Lmhp001670	L-Valyl-L-Leucine	Amino acids and derivatives	C11H22N2O3	231.17	72.08	230.163	[M+H]+	2	3989-97-7	-	1.5649e+06	1.99958e+06	1.45851e+06	1.78224e+06	1.72905e+06	417701	457193	359097	437447	408145	335746	296067	319102	315907	307585	769485	890395	753527	829940	821961	164983	239835	222994	202409	231415	619995	526868	648341	573432	587605	58883.4	66307.9	45143.8	62595.7	55725.8	432067	314176	187448	373122
Lcsp003135	Leu-Val-Leu	Amino acids and derivatives	C17H33N3O4	344.25	185.16	343.247	[M+H]+	3	58337-01-2	-	1.5587e+06	1.40303e+06	1.40224e+06	1.48086e+06	1.40263e+06	175400	202724	213259	189062	207991	8442.21	8442.21	8442.21	8442.21	8442.21	285965	287407	342341	286686	314874	8442.21	8442.21	8442.21	8442.21	8442.21	275410	178839	302214	227125	240527	43219.2	53176.5	42211	48197.9	47693.8	282682	184404	261477	233543
MWS201419	Lys-Gly	Amino acids and derivatives	C8H17N3O3	204.13	84.08	203.127	[M+H]+	3	7563-03-3	-	1.50066e+06	1.93012e+06	1.37299e+06	1.71539e+06	1.65155e+06	1.4525e+06	1.24429e+06	1.35194e+06	1.3484e+06	1.29812e+06	1.07518e+06	911907	829926	993544	870916	944746	1.00483e+06	962222	974786	983525	1.15831e+06	1.29993e+06	1.09959e+06	1.22912e+06	1.19976e+06	1.01972e+06	999104	1.17438e+06	1.00941e+06	1.08674e+06	1.13681e+06	1.08984e+06	836916	1.11332e+06	963377	1.10158e+06	881947	1.03431e+06	991763
MWS201444	Gln-Gly	Amino acids and derivatives	C7H13N3O4	204.1	84.04	203.091	[M+H]+	3	2650-65-9	-	1.50066e+06	1.93012e+06	1.37299e+06	1.71539e+06	1.65155e+06	1.4525e+06	1.24429e+06	1.35194e+06	1.3484e+06	1.29812e+06	1.07518e+06	911907	829926	993544	870916	944746	1.00483e+06	962222	974786	983525	1.15831e+06	1.29993e+06	1.09959e+06	1.22912e+06	1.19976e+06	1.01972e+06	999104	1.17438e+06	1.00941e+06	1.08674e+06	1.13681e+06	1.08984e+06	836916	1.11332e+06	963377	1.10158e+06	881947	1.03431e+06	991763
Lmhp002001	L-Valyl-L-Phenylalanine	Amino acids and derivatives	C14H20N2O3	265.15	72.08	264.147	[M+H]+	3	3918-92-1	-	1.49836e+06	1.53084e+06	1.44927e+06	1.5146e+06	1.49005e+06	196673	228130	204107	212401	216118	230314	128032	124507	179173	126270	397920	430620	434804	414270	432712	47886.3	69024.2	65737.2	58455.3	67380.7	193748	284551	308599	239150	296575	54691.7	36155.5	35877	45423.6	36016.3	167345	162908	159856	165126
Zbqp003125	Ile-Phe	Amino acids and derivatives	C15H22N2O3	279.17	86.1	278.163	[M+H]+	1	-	-	1.49039e+06	1.65753e+06	1.93551e+06	1.57396e+06	1.79652e+06	236372	142525	190614	189448	166570	44871	53479.9	176750	49175.4	115115	470120	767411	657709	618765	712560	72486.7	42019.4	86064.4	57253	64041.9	531330	312854	268018	422092	290436	78862.3	65178.8	46382.2	72020.6	55780.5	240327	247122	174602	243725
MW0121600	5-Methoxytryptophol	Amino acids and derivatives	C11H13NO2	214.09	168.08	191.095	[M+Na]+	3	712-09-4	-	1.48219e+06	1.41358e+06	1.2313e+06	1.44788e+06	1.32244e+06	631113	539370	467300	585241	503335	8028.47	8028.47	8028.47	8028.47	8028.47	702863	435386	561974	569125	498680	40142.3	42102.4	57484.3	41122.4	49793.4	1.1765e+06	825147	698673	1.00082e+06	761910	517641	306205	405335	411923	355770	583142	327947	293060	455544
MW0144637	Ala-Leu-Leu	Amino acids and derivatives	C15H29N3O4	316.22	86.09	315.216	[M+H]+	3	-	-	1.42613e+06	1.15175e+06	1.18905e+06	1.28894e+06	1.1704e+06	191059	155601	206761	173330	181181	56804.4	36353.3	43333.9	46578.9	39843.6	278199	471799	319650	374999	395725	7270.66	7270.66	7270.66	7270.66	7270.66	7270.66	7270.66	7270.66	7270.66	7270.66	71379.4	76909.3	64429.1	74144.4	70669.2	324883	360987	265555	342935
pme0122	N6-Acetyl-L-lysine	Amino acids and derivatives	C8H16N2O3	189.12	126.09	188.116	[M+H]+	3	692-04-6	C02727	1.36118e+06	1.44376e+06	1.49085e+06	1.40247e+06	1.4673e+06	461512	447127	376210	454319	411668	203108	216108	277522	209608	246815	334937	314459	336099	324698	325279	646617	642180	557014	644399	599597	475371	494455	391536	484913	442995	389665	336102	345106	362883	340604	369892	308131	276864	339012
mws1050	O-Acetylserine	Amino acids and derivatives	C5H9NO4	148.06	88.04	147.053	[M+H]+	3	5147-00-2	C00979	1.35213e+06	1.00607e+06	1.03973e+06	1.1791e+06	1.0229e+06	385792	462542	353975	424167	408258	151842	147045	135783	149444	141414	276411	181673	222752	229042	202212	113919	126937	117334	120428	122136	327321	357608	310226	342465	333917	276433	231141	232900	253787	232021	604735	504062	550176	554398
MWS201478	Phe-Ser	Amino acids and derivatives	C12H16N2O4	253.12	120.09	252.111	[M+H]+	2	16053-39-7	-	1.33852e+06	1.13036e+06	1.11655e+06	1.23444e+06	1.12346e+06	477353	167315	298346	322334	232831	11811.8	11811.8	11811.8	11811.8	11811.8	352673	617720	465081	485197	541400	98461.3	59407.9	59059.2	78934.6	59233.5	242668	283031	318054	262849	300542	11811.8	11811.8	11811.8	11811.8	11811.8	437800	144509	314008	291155
Lcsp003132	Ala-Ile-Leu	Amino acids and derivatives	C15H29N3O4	316.22	157.13	315.216	[M+H]+	2	-	-	1.28822e+06	1.11075e+06	380254	1.19948e+06	745502	160658	181967	172923	171313	177445	73071.7	38496.1	29730.4	55783.9	34113.2	219533	367939	257992	293736	312965	36959.5	51122.2	40014.4	44040.8	45568.3	175330	213551	333731	194440	273641	58658.6	52182.7	44603.2	55420.7	48392.9	207431	165377	215789	186404
Lcsp001337	Ala-Ile-Ala	Amino acids and derivatives	C12H23N3O4	274.18	86.1	273.169	[M+H]+	3	-	-	1.2834e+06	1.04037e+06	1.15877e+06	1.16188e+06	1.09957e+06	247456	186234	166464	216845	176349	61048.7	64696.9	64249.4	62872.8	64473.2	345875	371468	334862	358671	353165	72308.7	95388.7	97288.1	83848.7	96338.4	229080	270349	225595	249714	247972	36552.9	41573.4	24238.3	39063.2	32905.8	385121	310951	274391	348036
Zbqp003309	Asp-Ile-Leu	Amino acids and derivatives	C16H29N3O6	360.21	201.12	359.206	[M+H]+	2	-	-	1.16445e+06	1.02854e+06	1.18208e+06	1.09649e+06	1.10531e+06	181715	167758	158154	174736	162956	68441.5	51407.2	67327.5	59924.3	59367.3	248871	257549	277311	253210	267430	268367	305198	301402	286782	303300	221874	357431	225134	289652	291282	47572.6	38959.3	53067.6	43265.9	46013.5	196808	210720	184299	203764
MWS201442	Phe-Thr	Amino acids and derivatives	C13H18N2O4	267.13	120.08	266.127	[M+H]+	2	51352-44-4	-	1.14924e+06	1.21709e+06	1.31681e+06	1.18317e+06	1.26695e+06	239013	198299	247116	218656	222707	59160.2	116244	72680.8	87701.9	94462.2	624543	342925	372680	483734	357803	7043.67	7043.67	7043.67	7043.67	7043.67	307333	216608	279165	261970	247887	64115.6	35218.3	46334	49667	40776.2	231755	128800	190543	180277
Zmyn000155	N-α-Acetyl-L-ornithine	Amino acids and derivatives	C7H14N2O3	173.11	131.08	174.1	[M-H]-	3	6205-08-9	C00437	1.13611e+06	1.02319e+06	982469	1.07965e+06	1.00283e+06	316990	276618	324388	296804	300503	96747.6	84990.4	87451.3	90869	86220.9	62326.8	74522	86097.3	68424.4	80309.6	164969	170962	161356	167965	166159	11742.3	12823.6	14807.8	12283	13815.7	68395.2	49020.1	67257.3	58707.6	58138.7	69063.6	101691	111623	85377.3
MWS04447	Homoproline	Amino acids and derivatives	C6H11NO2	130.09	70.07	129.079	[M+H]+	3	56879-46-0	-	1.13401e+06	1.26726e+06	1.25905e+06	1.20063e+06	1.26315e+06	402556	271853	294612	337205	283233	139678	141292	183778	140485	162535	308259	241940	307046	275100	274493	175777	111045	195175	143411	153110	467201	499373	499576	483287	499475	471691	426145	424032	448918	425089	563323	496510	496900	529916
Zmdp001857	γ-Glu-Tyr	Amino acids and derivatives	C14H18N2O6	311.12	165.05	310.116	[M+H]+	3	7432-23-7	-	1.08863e+06	991658	959953	1.04014e+06	975806	79630.8	81516.4	61492.7	80573.6	71504.6	34510.3	17786.3	5242.23	26148.3	11514.3	54986.9	42223.9	33746.5	48605.4	37985.2	56407.3	48435.1	39948.9	52421.2	44192	17316	28815.9	31277.4	23066	30046.6	39042.4	20541.6	22407.8	29792	21474.7	66587.7	49874.8	76072.1	58231.2
MW0155796	Pro-Asn-Gly	Amino acids and derivatives	C11H18N4O5	287.13	227.01	286.128	[M+H]+	3	-	-	1.08715e+06	1.08236e+06	1.12601e+06	1.08476e+06	1.10418e+06	716490	636697	571052	676593	603875	303403	277714	291700	290559	284707	447979	432563	390546	440271	411555	379360	347328	393455	363344	370391	498980	548017	527893	523499	537955	532032	462474	422823	497253	442649	516671	471886	457165	494278
Zmdp002216	γ-Glu-Leu	Amino acids and derivatives	C11H20N2O5	261.14	86.1	260.137	[M+H]+	2	2566-39-4	-	1.07021e+06	878964	862600	974587	870782	13935.8	13935.8	13935.8	13935.8	13935.8	13935.8	13935.8	13935.8	13935.8	13935.8	13935.8	13935.8	13935.8	13935.8	13935.8	69678.8	78380	76625.1	74029.4	77502.6	13935.8	13935.8	13935.8	13935.8	13935.8	13935.8	13935.8	13935.8	13935.8	13935.8	13935.8	13935.8	13935.8	13935.8
Lcsp002417	Ser-Val-Leu	Amino acids and derivatives	C14H27N3O5	318.2	159.11	317.195	[M+H]+	1	-	-	1.07009e+06	868920	1.06863e+06	969504	968774	126649	106053	105141	116351	105597	41769	31843	38572.7	36806	35207.8	177891	173223	136397	175557	154810	52128.6	71634.1	62548.4	61881.4	67091.3	56692	133897	73787.2	95294.3	103842	14159	13092.9	11761.8	13625.9	12427.4	149572	158104	119187	153838
Lcfp121209	Val-Ala-Ile	Amino acids and derivatives	C14H27N3O4	302.21	143.12	301.2	[M+H]+	1	-	-	988756	724618	868486	856687	796552	159377	169986	159496	164682	164741	58623.8	44269	43439.3	51446.4	43854.1	184729	294052	187611	239390	240832	53613.7	67833.8	43073.3	60723.7	55453.6	378176	228508	458229	303342	343369	41930.2	39575.5	38372.4	40752.9	38973.9	102495	171260	118394	136878
Zmmp002167	L-Glutamyl-L-Tyrosine	Amino acids and derivatives	C14H18N2O6	311.12	136.07	310.116	[M+H]+	3	-	-	967207	1.05895e+06	988626	1.01308e+06	1.02379e+06	62927.1	65863.7	105659	64395.4	85761.4	24576.2	32184.4	28044.1	28380.3	30114.3	61531.7	53649.4	33413.8	57590.6	43531.6	55006.5	28086.4	42691.2	41546.4	35388.8	33002.6	25244.3	36406.1	29123.4	30825.2	31356.8	28042.5	48625	29699.6	38333.8	97246.4	89287.3	98361.1	93266.8
Lcfp022562	methylalpha-aspartylphenylalaninate*	Amino acids and derivatives	C14H18N2O5	295.13	120.08	294.122	[M+H]+	2	25548-16-7	-	926990	726220	794327	826605	760273	165876	241615	265264	203745	253440	72300.3	93146.1	102529	82723.2	97837.6	387414	306268	380772	346841	343520	25974.5	39308.6	21168.4	32641.6	30238.5	161028	211833	209879	186430	210856	47976.4	35921.1	43129.3	41948.8	39525.2	181226	151676	94426.2	166451
pme3388	Homoarginine	Amino acids and derivatives	C7H16N4O2	189.13	144.1	188.127	[M+H]+	2	156-86-5	C01924	870267	822265	923206	846266	872736	453223	498221	429928	475722	464074	1.0059e+06	925372	998769	965638	962070	397623	429105	458386	413364	443746	929260	1.04967e+06	902696	989463	976181	1.01346e+06	968478	919573	990969	944025	716603	670357	521393	693480	595875	636297	541976	492778	589136
Lmrj002087	L-Isoleucyl-L-Aspartate	Amino acids and derivatives	C10H18N2O5	247.13	86.09	246.122	[M+H]+	1	-	-	858368	824981	832477	841674	828729	592363	463813	574844	528088	519328	372991	303782	370240	338386	337011	410106	600612	438415	505359	519514	956746	1.0408e+06	1.11049e+06	998771	1.07564e+06	783808	679728	755114	731768	717421	354738	302996	303450	328867	303223	381178	384815	364443	382996
MW0153503	Met-Asn-Asp	Amino acids and derivatives	C13H22N4O7S1	379.13	142.09	378.121	[M+H]+	3	-	-	849523	812429	899153	830976	855791	16434.8	16434.8	16434.8	16434.8	16434.8	16434.8	16434.8	16434.8	16434.8	16434.8	16434.8	16434.8	16434.8	16434.8	16434.8	16434.8	16434.8	16434.8	16434.8	16434.8	16434.8	16434.8	16434.8	16434.8	16434.8	16434.8	16434.8	16434.8	16434.8	16434.8	16434.8	16434.8	16434.8	16434.8
Lcsp001751	Val-Ile-Asp	Amino acids and derivatives	C15H27N3O6	346.2	185.16	345.19	[M+H]+	1	-	-	833433	956209	748760	894821	852485	55890.8	27706.2	48814.3	41798.5	38260.2	13514.1	13287.2	17053.9	13400.7	15170.6	56014.9	64200.4	57883	60107.7	61041.7	21061.2	11733.9	22436.6	16397.5	17085.2	48051	96180	51177.9	72115.5	73678.9	1385.3	1385.3	1385.3	1385.3	1385.3	32927.2	36423	25360.9	34675.1
mws0230	L-Threonine	Amino acids and derivatives	C4H9NO3	120.07	74.06	119.058	[M+H]+	3	72-19-5	C00188	809055	801476	714590	805265	758033	492796	441442	453116	467119	447279	315381	204735	274458	260058	239596	318198	315238	335619	316718	325429	683330	692671	549449	688000	621060	644368	660988	631869	652678	646428	669060	535265	511685	602162	523475	281679	245020	294708	263349
pme2617	L-Methionine Sulfoxide	Amino acids and derivatives	C5H11NO3S	166.05	102.06	165.046	[M+H]+	3	3226-65-1	C02989	771551	746332	741622	758942	743977	599270	518156	512735	558713	515446	463363	466722	454593	465042	460658	415484	393447	358546	404465	375996	524467	514404	487040	519435	500722	401904	448888	482356	425396	465622	542742	549294	484714	546018	517004	384037	363270	394489	373654
Sasp001236	7-Hydroxy-tryptophan*	Amino acids and derivatives	C11H12N2O3	221.09	130.06	220.085	[M+H]+	1	-	-	755011	645455	671113	700233	658284	2.33911e+06	1.73778e+06	2.53777e+06	2.03845e+06	2.13777e+06	1.96193e+06	1.23519e+06	3.18528e+06	1.59856e+06	2.21023e+06	2.24887e+06	2.02503e+06	1.88252e+06	2.13695e+06	1.95378e+06	2.51231e+06	2.02352e+06	2.83354e+06	2.26791e+06	2.42853e+06	2.29047e+06	1.90229e+06	2.30155e+06	2.09638e+06	2.10192e+06	2.64825e+06	2.94533e+06	2.06313e+06	2.79679e+06	2.50423e+06	1.9969e+06	1.94331e+06	1.41132e+06	1.9701e+06
Lmgn000160	N-carbamoyl-b-alanine	Amino acids and derivatives	C4H8N2O3	131.05	70.03	132.054	[M-H]-	1	462-88-4	C02642	751922	717929	670452	734925	694190	510203	525963	445645	518083	485804	332227	345774	316743	339000	331258	107163	144331	144370	125747	144351	1.21667e+06	1.21862e+06	1.35304e+06	1.21765e+06	1.28583e+06	1.18179e+06	1.11126e+06	1.00449e+06	1.14653e+06	1.05788e+06	426469	564169	477776	495319	520972	506298	516193	465343	511245
MWSprf117	5-Hydroxy-DL-tryptophan(5-HTP)	Amino acids and derivatives	C11H12N2O3	221.09	130.06	220.085	[M+H]+	1	56-69-9	C01017	746731	678292	718330	712511	698311	227632	264346	327648	245989	295997	372903	251389	350133	312146	300761	239731	133567	190245	186649	161906	509582	545751	550755	527666	548253	1.2266e+06	1.33388e+06	1.28192e+06	1.28024e+06	1.3079e+06	349073	346587	316007	347830	331297	224958	223912	195417	224435
Lcsp001414	Ile-Val-Gly	Amino acids and derivatives	C13H25N3O4	288.19	86.1	287.185	[M+H]+	3	-	-	726722	730625	607460	728674	669043	103780	190798	209546	147289	200172	62384.8	50322	33718.8	56353.4	42020.4	211804	245992	174255	228898	210123	50298.2	52484.1	44797	51391.1	48640.5	177685	136976	117417	157331	127197	6743.76	6743.76	6743.76	6743.76	6743.76	125315	124159	89783.4	124737
pme1210	L-Methionine	Amino acids and derivatives	C5H11NO2S	150.06	61.01	149.051	[M+H]+	3	63-68-3	C00073	708834	686320	621952	697577	654136	271000	116133	203180	193566	159656	196813	247750	118697	222281	183223	262077	255715	169347	258896	212531	739662	784097	804282	761880	794190	429189	430925	377221	430057	404073	339008	152861	256083	245935	204472	225974	301982	251048	263978
MWS201465	Glu-Phe*	Amino acids and derivatives	C14H18N2O5	295.13	120.08	294.122	[M+H]+	2	20556-22-3	-	698828	655033	700893	676931	677963	171534	151554	206967	161544	179260	65703.1	81792.2	64540.4	73747.6	73166.3	291617	465835	350737	378726	408286	17004.9	26117.4	31739.6	21561.2	28928.5	200683	121289	165810	160986	143549	23044.4	27089.6	43903.9	25067	35496.7	147579	121108	144343	134344
pme2566	5-L-Glutamyl-L-Alanine	Amino acids and derivatives	C8H14N2O5	217.08	199.07	218.09	[M-H]-	3	5875-41-2	-	686832	686832	686832	686832	686832	6.07556e+06	5.12744e+06	5.02506e+06	5.6015e+06	5.07625e+06	2.53027e+07	2.61499e+07	2.51142e+07	2.57263e+07	2.5632e+07	7.09614e+06	7.05968e+06	8.12523e+06	7.07791e+06	7.59246e+06	1.07739e+07	1.08289e+07	1.23488e+07	1.08014e+07	1.15889e+07	3.56716e+06	3.43416e+06	3.70942e+06	3.50066e+06	3.57179e+06	3.97668e+06	4.57178e+06	5.01876e+06	4.27423e+06	4.79527e+06	4.21826e+06	3.93266e+06	3.65526e+06	4.07546e+06
MWS201445	Val-Pro	Amino acids and derivatives	C10H18N2O3	215.14	116.07	214.132	[M+H]+	3	20488-27-1	-	684971	476024	551814	580498	513919	187289	166865	203167	177077	185016	78764.8	71193.1	74556.4	74978.9	72874.8	137927	203152	155563	170539	179358	236393	225750	243003	231071	234377	116345	117388	130529	116866	123958	58716.4	46830	31855	52773.2	39342.5	146777	94264.1	112859	120521
Zkep1310	4-Hydroxy-l-tryptophan*	Amino acids and derivatives	C11H12N2O3	221.09	130.06	220.085	[M+H]+	1	25242-90-4	C21777	677746	696374	737270	687060	716822	2.96348e+06	3.03927e+06	2.83359e+06	3.00137e+06	2.93643e+06	1.70399e+06	1.88197e+06	3.25815e+06	1.79298e+06	2.57006e+06	1.80497e+06	1.88711e+06	2.33644e+06	1.84604e+06	2.11178e+06	2.85785e+06	3.06177e+06	3.38329e+06	2.95981e+06	3.22253e+06	2.38253e+06	1.89687e+06	2.61213e+06	2.1397e+06	2.2545e+06	3.1994e+06	3.77378e+06	3.36305e+06	3.48659e+06	3.56842e+06	2.37528e+06	2.36543e+06	1.99751e+06	2.37036e+06
Lcsp001416	Leu-Thr-Ala	Amino acids and derivatives	C13H25N3O5	304.19	86.1	303.179	[M+H]+	3	-	-	649777	669072	478439	659425	573755	109145	134100	102343	121622	118221	95222.6	40645.4	55996.5	67934	48320.9	122880	116168	128581	119524	122375	89803.9	132265	98061.3	111034	115163	171694	114409	54192.2	143052	84300.6	8129.07	8129.07	8129.07	8129.07	8129.07	119701	118403	134133	119052
MW0156876	Ser-Phe-Leu	Amino acids and derivatives	C18H27N3O5	366.21	133.1	365.195	[M+H]+	3	-	-	634672	498190	496597	566431	497394	906.453	906.453	906.453	906.453	906.453	906.453	906.453	906.453	906.453	906.453	906.453	906.453	906.453	906.453	906.453	906.453	906.453	906.453	906.453	906.453	906.453	906.453	906.453	906.453	906.453	906.453	906.453	906.453	906.453	906.453	31615.7	4532.27	14678.1	18074
MW0155863	Pro-Gly-Asn	Amino acids and derivatives	C11H18N4O5	309.12	139.04	286.128	[M+Na]+	3	-	-	628285	477667	573092	552976	525380	653722	525750	582119	589736	553934	20244.7	44442.6	37192.1	32343.7	40817.4	634288	971464	708378	802876	839921	27412.3	28603.6	37268.1	28007.9	32935.9	720510	656742	726642	688626	691692	1.33785e+06	1.20784e+06	1.12758e+06	1.27285e+06	1.16771e+06	861833	1.18696e+06	1.04716e+06	1.0244e+06
MWS201398	Hyp-Ser	Amino acids and derivatives	C8H14N2O5	219.1	86.06	218.09	[M+H]+	3	-	-	580278	585653	556018	582966	570835	143845	139754	140168	141800	139961	59910	53709.9	60455	56809.9	57082.5	220555	242187	218155	231371	230171	45467.1	32165.1	38529.3	38816.1	35347.2	101755	92255.2	110217	97005.2	101236	22064.2	13421.6	21177.6	17742.9	17299.6	97872.3	87915.6	87959.7	92894
mws4176	L-Alanyl-L-Phenylalanine	Amino acids and derivatives	C12H16N2O3	237.12	120.09	236.116	[M+H]+	2	3061-90-3	-	576204	853885	610618	715045	732252	96024	94310.8	103885	95167.4	99098	38160	33826.1	38850.4	35993	36338.3	170837	169297	149352	170067	159324	44912.7	67216	72149.2	56064.4	69682.6	120734	163443	182293	142089	172868	8092.16	12683.2	12311.2	10387.7	12497.2	73445.7	55799.6	98433.8	64622.7
Lmrj001698	L-Seryl-L-Isoleucine	Amino acids and derivatives	C9H18N2O4	219.13	60.04	218.127	[M+H]+	3	91086-51-0	-	564793	613657	441846	589225	527751	153409	177085	143487	165247	160286	79726.9	67915.2	90890.3	73821	79402.7	142540	216928	208787	179734	212857	227104	377133	284451	302118	330792	204586	133293	142029	168939	137661	16791	21116.2	20349.8	18953.6	20733	144891	143063	155972	143977
Zmzn000113	L-threo-3-Methylaspartate	Amino acids and derivatives	C5H9NO4	146.05	102.06	147.053	[M-H]-	3	6061-13-8	C03618	560343	576883	615854	568613	596368	197324	164213	170389	180769	167301	721156	628591	691803	674873	660197	168266	155508	162288	161887	158898	517667	517455	514237	517561	515846	323926	342544	352145	333235	347344	685772	809871	774802	747822	792337	225366	264145	253797	244756
Lcsp002477	Gly-Val-Leu	Amino acids and derivatives	C13H25N3O4	288.19	129.1	287.185	[M+H]+	2	-	-	548914	505238	529109	527076	517173	128441	146293	111122	137367	128708	28093.7	22282.5	25854.4	25188.1	24068.5	108487	185450	142513	146968	163981	90620.4	110943	116021	100782	113482	121681	143563	159417	132622	151490	37071.3	25947.5	39581.1	31509.4	32764.3	100610	123552	109502	112081
Lcfp121068	CycloPro-Arg	Amino acids and derivatives	C11H19N5O2	254.16	195.11	253.154	[M+H]+	2	-	-	524443	500523	513255	512483	506889	1.11611e+06	887574	1.00358e+06	1.00184e+06	945577	596399	671925	746916	634162	709421	457870	410987	410363	434428	410675	815934	636019	684451	725976	660235	99092.2	107276	85677.5	103184	96476.6	314579	330493	252204	322536	291349	365295	311603	386528	338449
MWSmce607	DL-Threonine	Amino acids and derivatives	C4H9NO3	120.07	56.05	119.058	[M+H]+	3	80-68-2	-	520953	303832	323726	412393	313779	230559	254219	228167	242389	241193	101105	104669	114672	102887	109671	131407	160429	137952	145918	149190	283205	220409	206623	251807	213516	259152	275281	211984	267217	243632	251858	210761	229417	231309	220089	80452.1	109426	111893	94939
mws0224	DL-Methionine	Amino acids and derivatives	C5H11NO2S	150.06	61.01	149.051	[M+H]+	3	59-51-8	C01733	518786	559743	529797	539265	544770	129708	68202.8	112429	98955.2	90315.7	107822	84117.9	29495.2	95969.8	56806.6	94539.8	162392	104930	128466	133661	523476	499521	447038	511499	473280	177838	185396	182118	181617	183757	187247	102270	160424	144758	131347	102228	166473	153910	134351
mws1346	L-Homoglutamic acid	Amino acids and derivatives	C6H11NO4	162.08	98.06	161.069	[M+H]+	3	1118-90-7	C00956	508920	533379	561563	521150	547471	242867	191543	195074	217205	193309	74197.1	126423	141651	100310	134037	164189	157537	152435	160863	154986	173361	189703	184573	181532	187138	211875	230242	174641	221059	202442	197276	167100	165525	182188	166312	95803.8	77475.8	113294	86639.8
MWS201455	Asp-Lys	Amino acids and derivatives	C10H19N3O5	262.14	84.08	261.132	[M+H]+	3	5891-51-0	-	483855	428662	377705	456258	403183	347402	423252	506542	385327	464897	289183	213495	246856	251339	230176	302414	295907	330158	299160	313032	266021	272008	279834	269015	275921	411969	348492	344816	380231	346654	258908	287472	313947	273190	300709	366253	352945	351078	359599
MWS201400	Val-Trp	Amino acids and derivatives	C16H21N3O3	304.17	188.07	303.158	[M+H]+	3	24587-37-9	-	478795	481396	429394	480096	455395	89158	62685.7	63354.4	75921.9	63020.1	19174.2	25132.5	53700.3	22153.3	39416.4	167545	124348	174809	145947	149579	32857.6	42490.3	35687	37673.9	39088.6	38717.9	70826.1	34739.5	54772	52782.8	9568.8	15042	9621.22	12305.4	12331.6	78150.7	82303	68113.5	80226.8
Lcfn121061	N-Acetyl-6-hydroxy-L-tryptophan	Amino acids and derivatives	C13H14N2O4	261.09	131.04	262.095	[M-H]-	2	-	-	450020	502851	481623	476436	492237	708152	712867	691105	710509	701986	299598	320746	574278	310172	447512	329772	287366	313240	308569	300303	438754	451092	568154	444923	509623	89925.7	44656.6	88012.6	67291.1	66334.6	297680	492711	410896	395196	451804	306453	148089	166319	227271
MWS201479	Tyr-Gly*	Amino acids and derivatives	C11H14N2O4	239.1	136.08	238.095	[M+H]+	2	673-08-5	-	447252	430660	328342	438956	379501	132079	127648	138348	129864	132998	50930.7	43496.1	36583.3	47213.4	40039.7	108109	117996	139638	113053	128817	133768	131431	125870	132600	128651	92331.4	84093	102763	88212.2	93427.9	38022.4	22408	28529.5	30215.2	25468.7	147878	120003	141688	133941
MWS20645	Gly-Tyr*	Amino acids and derivatives	C11H14N2O4	239.103	136.076	238.095	[M+H]+	2	658-79-7	-	447252	430660	328342	438956	379501	132079	127648	138348	129864	132998	50930.7	43496.1	36583.3	47213.4	40039.7	108109	117996	139638	113053	128817	133768	131431	125870	132600	128651	92331.4	84093	102763	88212.2	93427.9	38022.4	22408	28529.5	30215.2	25468.7	147878	120003	141688	133941
Lcfp121210	1-[2-[(2-amino-4-methylpentanoyl)amino]acetyl]pyrrolidine-2-carboxylicacid	Amino acids and derivatives	C13H23N3O4	286.18	173.09	285.169	[M+H]+	2	-	-	446109	567526	492164	506817	529845	88244.7	47015.9	75761.6	67630.3	61388.7	2573.8	2573.8	2573.8	2573.8	2573.8	64168.8	65058.9	71410	64613.9	68234.5	38618.6	25141.3	43239.2	31880	34190.3	32794.9	31758.5	31396.5	32276.7	31577.5	17731.2	13358.6	12869	15544.9	13113.8	66266.2	76386.6	54635.9	71326.4
MWS20987	N5-(1-Iminoethyl)-L-ornithine	Amino acids and derivatives	C7H15N3O2	174.12	70.07	173.116	[M+H]+	3	36889-13-1	-	445821	467825	412731	456823	440278	125333	128674	123436	127003	126055	42669.7	50352.8	43587.4	46511.2	46970.1	114264	86274.7	126733	100269	106504	96992.7	105401	72206.4	101197	88803.5	89850.1	81899.7	84897.2	85874.9	83398.4	137793	132106	110538	134950	121322	86365.2	102173	110695	94269
Lcfp031603	N5-(4-Methoxybenzyl)glutamine	Amino acids and derivatives	C13H18N2O4	267.13	121.06	266.127	[M+H]+	1	-	-	432501	311181	424804	371841	367992	43018.6	64616.9	59123	53817.7	61870	70167.7	101521	54287	85844.3	77903.9	71103.8	51451.4	58875.9	61277.6	55163.6	87933.1	76486.1	79875.2	82209.6	78180.7	17914.5	10048.1	20863.8	13981.3	15455.9	99832.2	70462.9	75888.1	85147.5	73175.5	26938.1	29820	29263.6	28379.1
WaXYp02237	glutamyl-tyramine	Amino acids and derivatives	C13H18O4N2	267.13	121.07	266.125	[M+H]+	2	-	-	432501	311181	424804	371841	367992	43018.6	64616.9	59123	53817.7	61870	70167.7	101521	54287	85844.3	77903.9	71103.8	51451.4	58875.9	61277.6	55163.6	87933.1	76486.1	79875.2	82209.6	78180.7	17914.5	10048.1	20863.8	13981.3	15455.9	99832.2	70462.9	75888.1	85147.5	73175.5	26938.1	29820	29263.6	28379.1
MWS201414	Pro-Asn	Amino acids and derivatives	C9H15N3O4	230.11	70.07	229.106	[M+H]+	3	107856-82-6	-	403501	448862	275125	426182	361993	104624	97536	94164.1	101080	95850	117492	102828	107169	110160	104998	120355	109144	86455.7	114750	97799.9	125968	121495	113400	123731	117447	122776	123228	123703	123002	123465	121951	113654	101980	117802	107817	120857	90922.1	124335	105889
mws0629	L-Aspartyl-L-Phenylalanine	Amino acids and derivatives	C13H16N2O5	281.11	166.09	280.106	[M+H]+	2	13433-09-5	-	397665	386798	329741	392231	358269	253271	363319	317160	308295	340240	301790	291268	218321	296529	254795	210082	213810	152001	211946	182905	544781	481068	485804	512924	483436	554853	366161	423511	460507	394836	259154	144655	78326.8	201904	111491	128871	175591	177374	152231
Lcsp001929	Ala-Glu-Leu	Amino acids and derivatives	C14H25N3O6	332.18	173.09	331.174	[M+H]+	3	-	-	391572	398104	484868	394838	441486	59079.6	35548.8	29387.3	47314.2	32468	15750.2	38586.6	22736.8	27168.4	30661.7	71203.6	79862.7	112089	75533.1	95975.8	29394.3	31078	22226.7	30236.1	26652.3	92250.7	84886.7	128513	88568.7	106700	15850.3	8760.5	9698.73	12305.4	9229.61	58322.8	60104.8	52810.5	59213.8
ZbWp002423	N-methylphenylalanine	Amino acids and derivatives	C10H13NO2	180.1	120.08	179.095	[M+H]+	3	-	-	387761	341953	346671	364857	344312	290715	267374	263880	279044	265627	287833	249413	247379	268623	248396	122435	126518	185477	124477	155998	287986	217807	220826	252896	219317	382479	264787	312086	323633	288437	224598	188420	178817	206509	183618	278734	204789	165826	241762
MWS20672	Glu-Phe-Ala	Amino acids and derivatives	C17H23N3O6	366.17	120.08	365.159	[M+H]+	3	-	-	380916	330418	364333	355667	347375	62221.4	67912.4	69662.9	65066.9	68787.6	2446.75	2446.75	2446.75	2446.75	2446.75	119881	80061.4	77496.6	99971.3	78779	2446.75	2446.75	2446.75	2446.75	2446.75	41546.6	77430.6	44370.6	59488.6	60900.6	21402.5	21174.4	12233.7	21288.4	16704	164944	101124	95999.2	133034
Lcsp001306	Ser-Ile-Asp	Amino acids and derivatives	C13H23N3O7	334.16	173.13	333.154	[M+H]+	3	-	-	377301	272083	382565	324692	327324	61959.5	70738.6	64405.3	66349.1	67572	23932.7	15924.3	17769.7	19928.5	16847	96116.2	95122.3	50097	95619.2	72609.6	63065.2	39176.7	45189.4	51120.9	42183.1	58607.6	64174.1	58194.1	61390.8	61184.1	13116	12523.5	22737.1	12819.8	17630.3	72640.8	71017.7	79891.8	71829.3
pme3351	Allysine(6-Oxo DL-Norleucine)	Amino acids and derivatives	C6H11NO3	144.07	126.06	145.074	[M-H]-	3	1962-83-0	C04076	367520	276639	311663	322079	294151	785.974	785.974	785.974	785.974	785.974	23348.9	19201.3	20701.7	21275.1	19951.5	8124.08	3929.87	5509.4	6026.97	4719.63	7303.62	5501.29	5247.38	6402.46	5374.33	785.974	785.974	785.974	785.974	785.974	785.974	785.974	785.974	785.974	785.974	5707.11	5717.85	7824.32	5712.48
MW0155819	Pro-Asp-Tyr	Amino acids and derivatives	C18H23N3O7	394.16	179.05	393.154	[M+H]+	3	-	-	365467	349638	406352	357553	377995	273774	220544	241198	247159	230871	197187	189281	177795	193234	183538	202360	184868	114296	193614	149582	284375	531799	437047	408087	484423	142904	131226	145423	137065	138325	126712	101355	118311	114033	109833	139145	104686	105308	121916
Zbqn004207	(2-phenylacetyl)-L-glutamicacid	Amino acids and derivatives	C13H15NO5	264.09	146.05	265.095	[M-H]-	1	-	-	358042	373239	398783	365641	386011	1.46139e+06	1.40204e+06	1.50196e+06	1.43171e+06	1.452e+06	620213	643818	686504	632015	665161	561890	531634	434440	546762	483037	512530	522007	516191	517269	519099	613509	500018	530383	556764	515200	305763	335165	417452	320464	376308	180478	217202	244630	198840
Lcsp002690	Ile-Gly-Val	Amino acids and derivatives	C13H25N3O4	288.19	86.1	287.185	[M+H]+	2	-	-	348690	367888	293583	358289	330735	115894	104616	74447.3	110255	89531.7	36085.8	35412.2	25109.5	35749	30260.9	120669	70089.1	86824.1	95379	78456.6	48503.2	53303.3	50716.1	50903.3	52009.7	85197.5	73669.5	123196	79433.5	98432.7	21527.6	22713.1	42151.1	22120.4	32432.1	86701.7	110111	103232	98406.2
MW0152393	Leu-Leu-Cys	Amino acids and derivatives	C15H29N3O4S1	370.17	132.1	347.188	[M+Na]+	3	-	-	347742	339092	349513	343417	344302	543024	526947	521611	534985	524279	252930	292634	261675	272782	277155	521959	369617	456296	445788	412956	1.00192e+06	929845	982933	965882	956389	565188	434153	460482	499671	447317	212304	237723	203762	225014	220743	287537	255885	267936	271711
MWS00327g	L-Isoserine	Amino acids and derivatives	C3H7NO3	106.05	60.04	105.043	[M+H]+	3	632-13-3	-	343395	265268	297025	304331	281146	139182	134441	46227	136811	90333.9	120288	91150.5	122120	105719	106635	103239	85414.6	85854.8	94327	85634.7	394140	377340	347078	385740	362209	222768	267013	258136	244891	262575	333373	218041	237056	275707	227548	43450.9	114532	124244	78991.5
Zmdp001647	γ-Glu-Val	Amino acids and derivatives	C10H18N2O5	247.13	184.1	246.122	[M+H]+	1	-	-	318720	263865	285903	291293	274884	24700.2	16311.9	20848	20506	18579.9	20066.4	14083.2	12279	17074.8	13181.1	21727.6	14904.2	11816.1	18315.9	13360.2	10157.1	12846.6	16041.1	11501.8	14443.8	16087.9	23873	24868.1	19980.5	24370.6	22858.1	26823.2	20381	24840.6	23602.1	17450.4	16622.9	17738.5	17036.7
MW0151051	His-Phe-Ser	Amino acids and derivatives	C18H23N5O5	390.18	161.06	389.17	[M+H]+	3	-	-	315839	235925	358834	275882	297379	115466	109418	130319	112442	119869	367506	350085	133340	358795	241713	99050.3	99835.4	120967	99442.8	110401	34794	79807.8	56918.1	57300.9	68362.9	67048	73088.4	58732.2	70068.2	65910.3	56017.6	50102	58542.7	53059.8	54322.4	125859	105460	202123	115659
MWS201381	Ser-Trp	Amino acids and derivatives	C14H17N3O4	292.13	188.07	291.122	[M+H]+	3	94421-70-2	-	304934	146313	292211	225624	219262	84295.3	100711	125085	92503.2	112898	23929	16402.2	19357.5	20165.6	17879.9	81830.2	99865.4	81482.4	90847.8	90673.9	75649.4	107556	94632.9	91602.6	101094	36388.1	56686.8	21742.6	46537.5	39214.7	33333.3	32297	8600.95	32815.1	20449	94031.5	115222	95724.9	104627
pme2074	Jasmonoyl-L-Isoleucine	Amino acids and derivatives	C18H29NO4	322.2	130.05	323.21	[M-H]-	3	120330-93-0	C18699	287762	302338	287139	295050	294739	42232.5	43532.1	42328.5	42882.3	42930.3	46616.4	56793.9	69799.4	51705.2	63296.7	17810.8	18574.3	19093.3	18192.6	18833.8	13541.9	10012.4	12201.9	11777.1	11107.2	726.622	726.622	726.622	726.622	726.622	20515.1	19453.5	23075.8	19984.3	21264.7	18714	20913.9	19406.4	19814
Lcsp001437	Ala-Leu-Glu	Amino acids and derivatives	C14H25N3O6	332.18	86.1	331.174	[M+H]+	2	-	-	286943	382079	404240	334511	393160	91815.5	120071	211471	105943	165771	2688.9	2688.9	2688.9	2688.9	2688.9	185556	140637	87562.6	163096	114100	91147.3	13444.5	42845.6	52295.9	28145.1	90707	161844	158769	126275	160307	28301	24987.5	21244.1	26644.2	23115.8	231412	256054	161200	243733
MW0153640	Met-Phe-Val	Amino acids and derivatives	C19H29N3O4S1	396.19	113.1	395.188	[M+H]+	3	-	-	282014	290726	368992	286370	329859	198978	145128	188036	172053	166582	54325.2	48033.2	63582	51179.2	55807.6	119575	146760	142930	133167	144845	71394.8	54271.6	68347.1	62833.2	61309.3	195667	408446	350524	302056	379485	206924	140480	235594	173702	188037	167939	124087	87617.3	146013
ZbWp003008	N-Ethylphenylalanine	Amino acids and derivatives	C11H15NO2	194.12	120.08	193.11	[M+H]+	3	-	-	269705	266697	274392	268201	270545	692376	566351	593736	629364	580044	10163.2	10163.2	10163.2	10163.2	10163.2	89441.5	80264.4	157728	84852.9	118996	10163.2	10163.2	10163.2	10163.2	10163.2	10163.2	10163.2	10163.2	10163.2	10163.2	10163.2	10163.2	10163.2	10163.2	10163.2	161310	158838	137862	160074
mws0520	N-Acetyl-L-tyrosine	Amino acids and derivatives	C11H13NO4	224.09	136.08	223.084	[M+H]+	3	537-55-3	-	257401	234170	331118	245786	282644	230586	217868	193010	224227	205439	47055.6	35413.5	59832.9	41234.5	47623.2	218987	218529	182025	218758	200277	268095	232045	255394	250070	243720	35269.1	24173.8	32726.9	29721.5	28450.4	41485.8	38522.5	40715.8	40004.1	39619.2	112227	114223	65304	113225
Zbqp001907	Lys-Leu	Amino acids and derivatives	C12H25N3O3	260.2	130.09	259.19	[M+H]+	3	7369-79-1	-	252566	464471	369026	358519	416748	91349.1	113229	94815.6	102289	104022	41960.3	41265.2	53430.2	41612.7	47347.7	185790	156924	147206	171357	152065	32303.7	21235.5	43497.1	26769.6	32366.3	118587	140155	113323	129371	126739	16318.7	24885.7	24267.3	20602.2	24576.5	101066	97333.8	128858	99199.9
Lmhp001430	Cyclo(Pro-Glu)	Amino acids and derivatives	C10H14N2O4	227.1	116.07	226.095	[M+H]+	2	-	-	245830	223989	248886	234910	236438	99890	123371	96399.3	111631	109885	93061	115353	87642.2	104207	101497	121188	83021.7	72659.4	102105	77840.5	108031	86097.5	109658	97064.1	97877.6	200842	203769	262074	202305	232921	137027	146890	142573	141959	144731	155261	144870	128570	150066
pme1086	Glutathione reduced form	Amino acids and derivatives	C10H17N3O6S	306.08	143.05	307.084	[M-H]-	3	70-18-8	C00051	245666	215264	206171	230465	210717	345615	273125	349091	309370	311108	56143.3	41319.4	43002.2	48731.4	42160.8	678377	1.15051e+06	597493	914445	874004	675205	1.14172e+06	770333	908463	956027	467420	501308	515766	484364	508537	1.71359e+06	1.22602e+06	1.75339e+06	1.4698e+06	1.4897e+06	666585	1.05556e+06	972017	861071
Zkep1869	Histidylleucine	Amino acids and derivatives	C12H20N4O3	269.16	110.07	268.154	[M+H]+	2	7763-65-7	C05010	227534	195861	187785	211697	191823	35708.7	17151.4	43955.5	26430	30553.5	24029	25881.4	11005.7	24955.2	18443.6	99697.9	109296	97211.6	104497	103254	101605	126992	107459	114298	117226	16697.2	47765.5	40954	32231.4	44359.7	20884.4	12015.2	13617.5	16449.8	12816.3	46325.3	59459.3	49644.7	52892.3
Lcsp002647	Ile-Trp	Amino acids and derivatives	C17H23N3O3	318.18	86.1	317.174	[M+H]+	2	13589-06-5	-	227031	150713	220039	188872	185376	41306.3	75999.7	51706	58653	63852.8	20454.7	6589.65	19941.5	13522.2	13265.6	142301	137588	84701.1	139944	111144	11809.2	33134.7	23833.2	22472	28483.9	46261.2	33853.7	84100.7	40057.4	58977.2	1317.93	1317.93	1317.93	1317.93	1317.93	27206.1	86312.6	64354.6	56759.3
MWS201054	O-Acetyl-L-homoserine	Amino acids and derivatives	C6H11NO4	162.08	56.05	161.069	[M+H]+	3	250736-84-6	C01077	216282	201660	139025	208971	170343	248361	248744	221764	248552	235254	80492.2	72752.3	59143.9	76622.3	65948.1	205673	162081	203035	183877	182558	116843	116050	140095	116447	128073	172551	197208	148710	184880	172959	269092	242762	231019	255927	236891	82018.6	74947.4	64567.2	78483
Lcsp002261	Thr-Trp	Amino acids and derivatives	C15H19N3O4	306.14	188.07	305.138	[M+H]+	3	186761-42-2	-	212276	206627	133612	209452	170120	76419.2	61541.5	63008.8	68980.4	62275.2	5419.5	22496.7	11721.4	13958.1	17109.1	51132.1	50165.8	41745.5	50649	45955.6	50735.7	40357.5	68566.8	45546.6	54462.2	34053.2	27684.5	31333.6	30868.9	29509	5591.79	12297.8	8356.65	8944.78	10327.2	41501.8	34114.2	22765.2	37808
Wasyqp1413	Imino-Tryptophan	Amino acids and derivatives	C11H10N2O2	203.08	157.08	202.074	[M+H]+	1	-	C21124	211229	185459	143238	198344	164348	643838	710280	552177	677059	631228	394468	312894	625459	353681	469177	503050	335824	336984	419437	336404	557400	615794	567354	586597	591574	549162	538591	479043	543877	508817	653052	685171	683688	669112	684429	536769	494602	392521	515685
Lmhp001732	L-Prolyl-L-Phenylalanine	Amino acids and derivatives	C14H18N2O3	263.14	70.06	262.132	[M+H]+	3	13589-02-1	-	201495	163247	183441	182371	173344	60203.8	65265.8	47935.3	62734.8	56600.6	27863	13185.8	23532.4	20524.4	18359.1	62959.8	71231.2	52707.9	67095.5	61969.5	110032	105558	113094	107795	109326	38005.9	37127.9	46919.8	37566.9	42023.9	28605.3	18991.7	29060.1	23798.5	24025.9	71206.6	50313.6	67398.6	60760.1
MWS4309	Glycyl-tryptophan	Amino acids and derivatives	C13H15N3O3	262.12	188.07	261.111	[M+H]+	3	2390-74-1	-	199662	213972	218061	206817	216017	51769.4	57935.9	58336.8	54852.6	58136.4	23668.6	31767.7	23575.9	27718.1	27671.8	56726	38127.2	38709.4	47426.6	38418.3	141299	144363	121813	142831	133088	26692.5	26560.5	17433.6	26626.5	21997	18770	28967.5	23786.3	23868.8	26376.9	49608.1	55606.5	49537	52607.3
MEDL00795	N-(N-Glycyl-3-phenyl-L-alanyl)-3-phenyl-L-alanine	Amino acids and derivatives	C20H23N3O4	392.15	153.05	369.169	[M+Na]+	3	13116-21-7	-	193976	163803	175185	178889	169494	304335	231811	223746	268073	227779	241219	241489	287097	241354	264293	363883	149996	168066	256939	159031	37254.8	63613	35538.5	50433.9	49575.8	257181	275980	319381	266581	297680	162472	158090	190403	160281	174247	197951	164877	208505	181414
mws0193	L-Homocitrulline	Amino acids and derivatives	C7H15N3O3	190.12	84.08	189.111	[M+H]+	3	1190-49-4	C02427	193246	260977	243360	227111	252169	594863	539061	524147	566962	531604	1.05081e+06	1.07064e+06	985679	1.06072e+06	1.02816e+06	472661	475214	453218	473937	464216	948756	927590	1.01727e+06	938173	972431	1.13372e+06	957620	1.29527e+06	1.04567e+06	1.12645e+06	859028	664215	645457	761622	654836	646273	619202	632197	632738
MW0106910	Glu-Ile-Val	Amino acids and derivatives	C16H29N3O6	360.21	163.04	359.206	[M+H]+	3	-	-	191296	171478	152287	181387	161882	105867	114213	101698	110040	107955	368727	221321	298089	295024	259705	94536.8	94872.5	63730.7	94704.7	79301.6	125033	104340	123989	114687	114165	369803	306606	236988	338205	271797	113916	121463	120506	117690	120984	133800	156719	131815	145259
Lcsp002568	Val-Ile-Val	Amino acids and derivatives	C16H31N3O4	330.24	185.16	329.231	[M+H]+	1	-	-	189606	193171	203685	191389	198428	67774	69440.6	99193.4	68607.3	84317	4566.05	4566.05	4566.05	4566.05	4566.05	117253	96953.1	81567.4	107103	89260.2	4566.05	4566.05	4566.05	4566.05	4566.05	61559.1	39434	54931.3	50496.6	47182.7	4566.05	4566.05	4566.05	4566.05	4566.05	37907.7	62356.8	23848	50132.2
pme1286	S-(5'-Adenosy)-L-homocysteine	Amino acids and derivatives	C14H20N6O5S	385.13	250	384.122	[M+H]+	2	979-92-0	C00021	187956	205116	171628	196536	188372	67147.7	37893.5	52873.8	52520.6	45383.7	29679.6	32698.1	24542	31188.9	28620.1	47460.2	60785.7	38366.9	54123	49576.3	46549.5	25874.8	33693.3	36212.1	29784	17280.9	9228.04	6317.58	13254.5	7772.81	16989.1	15859.5	16281.7	16424.3	16070.6	39673.6	31173.1	55995.9	35423.3
mws0715	Phenylacetyl-L-glutamine	Amino acids and derivatives	C13H16N2O4	263.1	145.06	264.111	[M-H]-	3	28047-15-6	C04148	184655	191557	171174	188106	181365	959.813	959.813	959.813	959.813	959.813	959.813	959.813	959.813	959.813	959.813	959.813	959.813	959.813	959.813	959.813	4799.07	5803.98	10441.8	5301.52	8122.88	959.813	959.813	959.813	959.813	959.813	959.813	959.813	959.813	959.813	959.813	959.813	959.813	959.813	959.813
mws0636	L-Phenylalanyl-L-phenylalanine	Amino acids and derivatives	C18H20N2O3	313.15	166.09	312.147	[M+H]+	1	2577-40-4	-	182383	139847	188060	161115	163954	26023.9	45666.9	21574.7	35845.4	33620.8	8265.61	5916.13	16936.2	7090.87	11426.2	53843.6	63593.8	42766.1	58718.7	53179.9	1008.6	1008.6	1008.6	1008.6	1008.6	45185.8	20986.9	5043	33086.4	13014.9	1008.6	1008.6	1008.6	1008.6	1008.6	8879.14	9688	23666.6	9283.57
Lcfp121225	Isoleucyl-valyl-glutamine	Amino acids and derivatives	C16H30N4O5	359.23	147.08	358.222	[M+H]+	2	-	-	179438	95463	128320	137450	111892	20921	10325.7	39455.3	15623.3	24890.5	14835.1	19395.8	12053.9	17115.4	15724.9	57095.3	47099.1	47320.5	52097.2	47209.8	1734.79	1734.79	1734.79	1734.79	1734.79	30932.8	37946.5	15233.2	34439.7	26589.9	1734.79	1734.79	1734.79	1734.79	1734.79	34337.3	43892.7	21508.2	39115
pme0109	Methyldopa	Amino acids and derivatives	C10H13NO4	212.09	166.09	211.084	[M+H]+	3	555-30-6	C07194	167048	158741	126101	162895	142421	64885.5	62390.8	58930.6	63638.2	60660.7	63339.1	33094.2	41387.6	48216.6	37240.9	214993	201503	181272	208248	191387	133648	110769	108583	122208	109676	228560	208410	173137	218485	190774	110540	105996	80315.2	108268	93155.4	93713.2	64622.7	41489.2	79167.9
MW0153677	Met-Thr-His	Amino acids and derivatives	C15H25N5O5S1	388.16	127.04	387.158	[M+H]+	3	-	-	163810	174941	165491	169376	170216	1.55583e+06	1.12217e+06	1.19053e+06	1.339e+06	1.15635e+06	1.25383e+06	999967	1.0589e+06	1.1269e+06	1.02943e+06	528702	715456	621523	622079	668490	445744	794017	663394	619880	728705	388579	775750	650899	582165	713325	591629	506287	710338	548958	608313	509084	395686	548937	452385
MWS201391	Asn-Ile	Amino acids and derivatives	C10H19N3O4	246.15	166.09	245.138	[M+H]+	3	438533-59-6	-	157135	170723	135660	163929	153191	78986.7	75528.7	51364.9	77257.7	63446.8	13374.3	31744.6	14888.7	22559.5	23316.6	59884	75273.8	58177.3	67578.9	66725.5	54694.5	81006.7	64048.9	67850.6	72527.8	46567.4	41924.2	32808.7	44245.8	37366.4	2674.87	2674.87	2674.87	2674.87	2674.87	26604.8	30704.5	47905.4	28654.6
Lcsp003225	Leu-Glu-Phe	Amino acids and derivatives	C20H29N3O6	408.21	215.14	407.206	[M+H]+	2	-	-	155992	169471	161689	162732	165580	37316	25155.5	31497.8	31235.8	28326.7	2882.7	2882.7	2882.7	2882.7	2882.7	46163.7	39720.5	47811.3	42942.1	43765.9	2882.7	2882.7	2882.7	2882.7	2882.7	14413.5	43077.3	43155.1	28745.4	43116.2	2882.7	2882.7	2882.7	2882.7	2882.7	38901.4	33497	40755.4	36199.2
Lcsp003066	Leu-Glu-Ile	Amino acids and derivatives	C17H31N3O6	374.23	243.13	373.221	[M+H]+	2	-	-	155884	147474	152993	151679	150234	21696	33632.5	40187.4	27664.3	36910	4339.2	4339.2	4339.2	4339.2	4339.2	115048	58457.5	50777.7	86752.7	54617.6	4339.2	4339.2	4339.2	4339.2	4339.2	103270	57204.5	51699.3	80237.3	54451.9	4339.2	4339.2	4339.2	4339.2	4339.2	42202.8	77706.2	67311.6	59954.5
MW0155364	Phe-Thr-Val	Amino acids and derivatives	C18H27N3O5	388.17	205.09	365.195	[M+Na]+	3	-	-	149109	141721	165748	145415	153734	423610	503014	474152	463312	488583	610408	608043	543783	609225	575913	177440	229830	286894	203635	258362	176811	149405	154721	163108	152063	9408.35	9408.35	9408.35	9408.35	9408.35	168679	230808	115771	199744	173289	55066.8	60105.8	59499.4	57586.3
pme1228	5-Hydroxy-L-tryptophan	Amino acids and derivatives	C11H12N2O3	221.09	204.07	220.085	[M+H]+	3	4350-09-8	C00643	148620	113472	139880	131046	126676	130745	193761	179322	162253	186542	162831	122306	232325	142569	177316	140754	194608	191604	167681	193106	242459	235357	197534	238908	216445	304757	338128	311399	321443	324764	258858	229024	214615	243941	221819	176738	179029	151618	177883
MWS201449	Asn-Leu	Amino acids and derivatives	C10H19N3O4	246.14	141.1	245.138	[M+H]+	3	22601-71-4	-	141860	136706	114605	139283	125656	46406.2	45254.8	55773.6	45830.5	50514.2	12903.2	8887.95	6264.98	10895.6	7576.47	60825.4	60893.1	35875.6	60859.2	48384.3	58337.9	63540.4	107713	60939.2	85626.5	48445.9	35322.4	25459.3	41884.1	30390.9	1253	1253	1253	1253	1253	47116.6	48215	34292.4	47665.8
Zbqp003444	4-amino-5-oxo-5-(pentylamino)pentanoic acid	Amino acids and derivatives	C10H20N2O3	217.16	84.04	216.147	[M+H]+	3	-	-	140128	125096	213691	132612	169393	487212	432690	227042	459951	329866	100956	88294.3	59561.3	94625.1	73927.8	136696	193190	129710	164943	161450	42452	67216.1	59614.6	54834.1	63415.4	141878	104519	300831	123199	202675	115588	110284	121910	112936	116097	44705.7	23385.7	30406.7	34045.7
mws3133	N-Acetyl-L-hydroxyproline	Amino acids and derivatives	C7H11NO4	174.08	86.06	173.069	[M+H]+	3	33996-33-7	-	139445	134142	119397	136794	126769	1777.44	1777.44	1777.44	1777.44	1777.44	24360.1	22317.2	23697	23338.7	23007.1	34505.8	26387.9	8887.21	30446.8	17637.5	1777.44	1777.44	1777.44	1777.44	1777.44	1777.44	1777.44	1777.44	1777.44	1777.44	23970.1	15653.4	17232.2	19811.7	16442.8	1777.44	1777.44	1777.44	1777.44
pme0137	N-Acetyl-L-Glutamine	Amino acids and derivatives	C7H12N2O4	187.07	125.07	188.08	[M-H]-	3	2490-97-3	-	139397	143996	176931	141696	160463	330849	285171	286563	308010	285867	281105	215426	226543	248266	220984	251419	311884	306340	281651	309112	107216	112522	141328	109869	126925	336755	358580	329211	347668	343895	291639	262896	344754	277268	303825	440745	470654	394373	455699
ML10197929	Creatine	Amino acids and derivatives	C4H9N3O2	130.09	88.04	131.07	[M-H]-	3	57-00-1	C00300	137253	157056	109236	147155	133146	1.37401e+06	1.13702e+06	995294	1.25552e+06	1.06616e+06	688869	727387	633588	708128	680487	962640	922487	1.39979e+06	942564	1.16114e+06	376571	313666	388337	345119	351002	442519	411856	484115	427188	447986	700725	968279	1.07168e+06	834502	1.01998e+06	140932	103267	93470	122099
MW0153676	Met-Thr-Gly	Amino acids and derivatives	C11H21N3O5S1	308.12	159.09	307.12	[M+H]+	3	-	-	135096	91463.5	128726	113280	110095	92300.2	62466.4	106679	77383.3	84572.9	102447	86502.1	156528	94474.5	121515	56202.7	59580.8	88782	57891.8	74181.4	182574	205903	158839	194239	182371	102480	115449	55872.3	108965	85660.7	88431.1	64310.4	62300.6	76370.8	63305.5	69327.2	96310.1	79746.4	82818.7
pmb0464	L-Aspartic acid-O-diglucoside	Amino acids and derivatives	C16H27NO14	458.15	116.03	457.143	[M+H]+	3	-	-	134411	304904	205374	219658	255139	2.19387e+06	1.85681e+06	1.14158e+06	2.02534e+06	1.4992e+06	263957	306667	245095	285312	275881	7.34812e+06	4.57559e+06	4.56675e+06	5.96185e+06	4.57117e+06	2.74741e+06	3.5038e+06	3.05688e+06	3.12561e+06	3.28034e+06	2.26208e+06	4.02768e+06	3.40424e+06	3.14488e+06	3.71596e+06	1.79826e+06	2.84634e+06	1.81279e+06	2.3223e+06	2.32956e+06	5.58582e+06	2.24423e+06	3.41764e+06	3.91502e+06
Lcsp002583	Ile-Glu-Val	Amino acids and derivatives	C16H29N3O6	360.21	229.12	359.206	[M+H]+	2	-	-	121631	103021	99238.6	112326	101130	18948.1	26549.4	13814.9	22748.7	20182.2	1583.42	1583.42	1583.42	1583.42	1583.42	43690.8	15779.5	33915.5	29735.2	24847.5	1583.42	1583.42	1583.42	1583.42	1583.42	7917.12	35040.1	14684.3	21478.6	24862.2	10155.9	7961.85	14042.4	9058.88	11002.1	21539.5	10656.9	28282.8	16098.2
Zmmp003258	Glu-Pro-Leu	Amino acids and derivatives	C16H27N3O6	358.2	116.07	357.19	[M+H]+	3	-	-	119834	103323	92687.6	111578	98005.1	27775.9	27275.6	45036.3	27525.7	36155.9	3204.55	3204.55	3204.55	3204.55	3204.55	77654.1	110742	102447	94198	106594	16022.7	16949.6	30025.1	16486.2	23487.4	85204.1	62029.6	64992.8	73616.8	63511.2	3204.55	3204.55	3204.55	3204.55	3204.55	44641.4	44242.2	41857.3	44441.8
MWS201432	Met-Tyr	Amino acids and derivatives	C14H20N2O4S	313.12	104.05	312.114	[M+H]+	3	13589-04-3	-	115444	163446	145841	139445	154643	4988.28	8298.16	9825.86	6643.22	9062.01	586.774	586.774	586.774	586.774	586.774	13304	29646.4	12271.3	21475.2	20958.8	20438.2	14347.2	2933.87	17392.7	8640.55	18146.2	8721.86	9971.39	13434	9346.63	586.774	586.774	586.774	586.774	586.774	8003.6	18127.9	26407	13065.8
Lcsp002875	Gly-Val-Phe	Amino acids and derivatives	C16H23N3O4	322.18	129.1	321.169	[M+H]+	3	82985-55-5	-	113428	143127	114830	128278	128979	68711.2	49988.4	51390.1	59349.8	50689.3	1232.09	1232.09	1232.09	1232.09	1232.09	27816.2	21601.2	18420.9	24708.7	20011.1	1232.09	1232.09	1232.09	1232.09	1232.09	22026.6	8375.09	16691	15200.8	12533.1	1232.09	1232.09	1232.09	1232.09	1232.09	19166.2	6160.46	15443.4	12663.3
pme2890	L-Homocystine	Amino acids and derivatives	C8H16N2O4S2	269.06	136.04	268.055	[M+H]+	3	626-72-2	C01817	113405	166556	116413	139980	141484	45972.9	51711.7	60178.4	48842.3	55945.1	23853.5	37834.2	28896	30843.8	33365.1	55035.8	39684.5	58605.5	47360.2	49145	18858.8	28632.2	40657.8	23745.5	34645	190113	151756	123037	170935	137397	11844.5	10706.7	10214.2	11275.6	10460.5	21495.7	36030.9	65761.2	28763.3
Zbqp000949	5-methyl 1-propyl L-glutamate	Amino acids and derivatives	C9H17NO4	204.12	85.03	203.116	[M+H]+	3	-	-	110286	132821	106629	121554	119725	42031.1	66685.5	51663.2	54358.3	59174.3	2570.03	2570.03	2570.03	2570.03	2570.03	37370.9	16802.6	13962.7	27086.7	15382.6	2570.03	2570.03	2570.03	2570.03	2570.03	64976.8	39160.8	52711.5	52068.8	45936.1	36009.5	20498.9	27366.6	28254.2	23932.7	84919.2	63667.2	60058.2	74293.2
MWS201443	Ser-Lys	Amino acids and derivatives	C9H19N3O4	234.15	84.08	233.138	[M+H]+	3	22677-61-8	-	110040	127758	141467	118899	134613	106468	121501	88937.1	113985	105219	103314	100039	91463.3	101676	95751.2	82227.1	85869.9	96498.6	84048.5	91184.3	48380.8	45836.6	60635.3	47108.7	53235.9	56175	42938.5	49985.9	49556.7	46462.2	75157.3	80076	73639.4	77616.6	76857.7	54383.4	64643.9	59607.8	59513.7
mws4052	1-Aminocyclopropane-1-carboxylic acid	Amino acids and derivatives	C4H7NO2	102.06	56.05	101.048	[M+H]+	3	22059-21-8	C01234	108594	79127.3	75767.7	93860.6	77447.5	25901.7	21253.6	30944.6	23577.6	26099.1	80232.7	48491.4	35779.4	64362	42135.4	11336.4	18337.9	21681.5	14837.1	20009.7	85588.1	51829.5	65357.9	68708.8	58593.7	35168.8	16605.3	34196.1	25887	25400.7	80348.6	67777.2	44382.7	74062.9	56080	27492.8	35351.3	27612.7	31422.1
MW0149854	Gln-Val-Gln	Amino acids and derivatives	C15H27N5O6	374.2	120.08	373.196	[M+H]+	3	-	-	107722	107722	107722	107722	107722	1.29813e+06	1.3296e+06	1.53239e+06	1.31387e+06	1.431e+06	1.57568e+06	1.35329e+06	3.46775e+06	1.46449e+06	2.41052e+06	2.64139e+06	3.41352e+06	3.22711e+06	3.02745e+06	3.32031e+06	1.23881e+06	845233	1.18416e+06	1.04202e+06	1.0147e+06	107722	107722	107722	107722	107722	1.76731e+06	1.83258e+06	1.73662e+06	1.79994e+06	1.7846e+06	955721	815336	592397	885529
Lcsp001749	Gly-Glu-Leu	Amino acids and derivatives	C13H23N3O6	318.17	159.08	317.159	[M+H]+	3	-	-	106432	87640.6	113688	97036.1	100664	24718.2	32717.6	22840.9	28717.9	27779.3	3439.3	3439.3	3439.3	3439.3	3439.3	19333.8	34104.7	29187.2	26719.2	31646	33101.8	47881.8	40985.4	40491.8	44433.6	20966.9	24491.9	28941.7	22729.4	26716.8	3439.3	3439.3	3439.3	3439.3	3439.3	22815.3	29769.4	33461	26292.4
MWS201415	Pro-Asp	Amino acids and derivatives	C9H14N2O5	231.1	70.07	230.09	[M+H]+	3	85227-98-1	-	106176	104608	107682	105392	106145	97799.8	105645	98881.1	101722	102263	57563.1	76546	67276.4	67054.5	71911.2	82566.1	100626	143965	91595.8	122295	109688	97954	125476	103821	111715	66834.8	63158.8	73353.5	64996.8	68256.2	55210.8	58857.8	52341.6	57034.3	55599.7	83029.5	87161.2	80962.9	85095.3
MWSslk120	N-Acetyl-DL-phenylalanine	Amino acids and derivatives	C11H13NO3	208.1	120.08	207.089	[M+H]+	3	2901-75-9	-	106024	114969	91228.1	110496	103098	457111	576692	445970	516902	511331	165124	213786	32213.5	189455	123000	107813	125607	101559	116710	113583	159164	139596	177978	149380	158787	129857	61731.8	101325	95794.4	81528.4	37154.8	55166.3	33886	46160.6	44526.2	80026.8	44876.6	62131.5	62451.7
Lcsp001834	Gly-Val-Val	Amino acids and derivatives	C12H23N3O4	274.18	129.1	273.169	[M+H]+	3	79672-11-0	-	105386	106286	74899.5	105836	90592.6	26047.7	43023.8	28164.5	34535.7	35594.1	12650.6	10900.3	11320.2	11775.5	11110.3	29085.6	24928	54862.6	27006.8	39895.3	33391	52930.3	49733	43160.7	51331.7	21171.6	26733.3	12912.8	23952.5	19823.1	2180.06	2180.06	2180.06	2180.06	2180.06	30129.5	32295.6	21107.4	31212.5
Lcsp001369	Ala-Ile-Asp	Amino acids and derivatives	C13H23N3O6	318.17	157.13	317.159	[M+H]+	3	-	-	95355.3	62790.8	79133.3	79073	70962	16684.9	17682.2	16952	17183.6	17317.1	14680.3	8139.32	11276.5	11409.8	9707.91	17945.4	27033.8	15368.8	22489.6	21201.3	15023.8	14041.5	16184.3	14532.6	15112.9	20413.4	13479.5	24067.5	16946.5	18773.5	1627.86	1627.86	1627.86	1627.86	1627.86	18181.8	14436	20025.7	16308.9
MWS201471	Lys-Tyr	Amino acids and derivatives	C15H23N3O4	310.18	84.08	309.169	[M+H]+	3	35978-98-4	-	94992.7	106876	112728	100935	109802	50560.6	22990	58097.7	36775.3	40543.9	13975	12396.5	13191.2	13185.7	12793.9	37114.9	74764.3	58270.8	55939.6	66517.6	33360.8	55061.4	43025.9	44211.1	49043.7	80287.2	96826.9	86252.9	88557	91539.9	135341	108329	174965	121835	141647	91208.9	106272	124797	98740.6
MWS0132	Oxiglutatione	Amino acids and derivatives	C20H32N6O12S2	611.15	306.07	612.152	[M-H]-	3	27025-41-8	C00127	92185.4	110027	147709	101106	128868	160874	192363	149455	176619	170909	482303	481475	519844	481889	500660	179699	125011	232099	152355	178555	797668	903380	871031	850524	887206	347879	377754	415514	362816	396634	197064	581244	284531	389154	432888	318193	149254	170567	233724
Wayn002083	N-(1-Deoxy-1-fructosyl)Phenylalanine	Amino acids and derivatives	C15H21NO7	326.12	164.07	327.131	[M-H]-	3	-	-	91330.2	93805	103056	92567.6	98430.3	270537	226451	232818	248494	229635	257561	186435	277297	221998	231866	249918	258572	258783	254245	258677	6.85391e+06	6.65583e+06	7.25461e+06	6.75487e+06	6.95522e+06	418733	373551	447849	396142	410700	52536.9	62880.3	48024.7	57708.6	55452.5	112757	129706	125905	121232
Zbqn004234	N-(malonyl)phenylalanine	Amino acids and derivatives	C12H13NO5	250.07	164.07	251.079	[M-H]-	2	-	-	91276.9	149613	274785	120445	212199	154209	390373	181105	272291	285739	111700	179077	206587	145388	192832	126488	147416	74619.8	136952	111018	100320	126896	231155	113608	179025	123866	84033.5	171198	103950	127616	69811.3	188248	104659	129029	146453	135742	123885	85456.7	129813
MWS04448	Suberylglycine	Amino acids and derivatives	C10H17NO5	232.12	157.09	231.111	[M+H]+	3	60317-54-6	-	84762.3	55506.6	54642.6	70134.5	55074.6	24617.7	25786.6	28877	25202.2	27331.8	1812.13	1812.13	1812.13	1812.13	1812.13	22021.6	21244.2	29094.7	21632.9	25169.5	1812.13	1812.13	1812.13	1812.13	1812.13	75774.2	41947.2	40849.6	58860.7	41398.4	19539.1	19788.1	9060.63	19663.6	14424.4	17586.9	32800.4	22742.8	25193.6
Lcsp001899	Gly-Phe-Glu	Amino acids and derivatives	C16H21N3O6	352.15	177.1	351.143	[M+H]+	3	-	-	83110.1	63960.1	58935.3	73535.1	61447.7	24574.7	18640.2	14128.8	21607.4	16384.5	7601.29	6656.57	6098.44	7128.93	6377.5	16185.4	14402.1	10874.6	15293.7	12638.4	21470.3	18574.1	20122.8	20022.2	19348.5	1219.69	1219.69	1219.69	1219.69	1219.69	1219.69	1219.69	1219.69	1219.69	1219.69	16527.4	17583.1	8756.89	17055.3
MWS201424	Ile-Asn	Amino acids and derivatives	C10H19N3O4	246.15	86.1	245.138	[M+H]+	3	59652-59-4	-	80097.7	73197.4	103007	76647.5	88102	31857.5	29588.3	35286.8	30722.9	32437.5	17874.8	25363.3	38209.5	21619	31786.4	72815	41549.4	63333.8	57182.2	52441.6	19697.1	45245.2	29311.3	32471.2	37278.2	28445.3	27376.6	27274.9	27910.9	27325.8	9095.82	12135.4	7401.5	10615.6	9768.45	26939.5	19626.4	26438	23282.9
Lmrj002793	Cyclo(Phe-Glu)	Amino acids and derivatives	C14H16N2O4	277.12	120.08	276.111	[M+H]+	3	-	-	77068.4	94891.1	78797.3	85979.7	86844.2	10413	19209.7	7204.59	14811.3	13207.1	1006	1006	1006	1006	1006	1006	1006	1006	1006	1006	1006	1006	1006	1006	1006	1006	1006	1006	1006	1006	1006	1006	1006	1006	1006	13533.7	10122.1	8391.68	11827.9
MW0144692	Ala-Phe-Ile	Amino acids and derivatives	C18H27N3O4	372.19	120.08	349.2	[M+Na]+	3	-	-	73521.9	105452	67717.2	89487	86584.7	25255.4	31084.8	25342.2	28170.1	28213.5	14926.2	5076.3	14456.1	10001.2	9766.2	19137.6	15466.5	17940.5	17302	16703.5	6442.24	10915.9	5796.79	8679.08	8356.36	74244.8	54746.3	97330.6	64495.5	76038.5	60025	44537.7	36227.5	52281.4	40382.6	99223.4	43869.3	57850.4	71546.4
Lcsp001100	Val-Val-Asp	Amino acids and derivatives	C14H25N3O6	332.18	171.15	331.174	[M+H]+	3	-	-	72749.5	96069.7	80196.3	84409.6	88133	20069.7	12982.4	15317.8	16526	14150.1	1017.54	1017.54	1017.54	1017.54	1017.54	27417.6	7359.1	31637.5	17388.4	19498.3	10708.4	11018.4	5087.69	10863.4	8053.07	22397.9	28492.1	12712.1	25445	20602.1	1017.54	1017.54	1017.54	1017.54	1017.54	25286.2	36001.5	16885.4	30643.8
Lcsp001096	Ser-Ile-Asn	Amino acids and derivatives	C13H24N4O6	333.18	173.13	332.17	[M+H]+	3	-	-	72334.1	119623	69189.4	95978.5	94406.1	27981	28464.6	22487.1	28222.8	25475.9	16861.6	11479.1	10842.8	14170.4	11161	24191.4	41700.6	37540.7	32946	39620.6	26007.7	13768.6	12409.5	19888.1	13089	27525.2	17825.3	28947.5	22675.2	23386.4	10183	5073.53	7878.39	7628.26	6475.96	62343.2	35646.5	35384.4	48994.9
MWS20966	S-methyl-L-thiocitrulline	Amino acids and derivatives	C7H15N3O2S	206.1	116.07	205.089	[M+H]+	3	209589-59-3	-	70578.8	88547.6	68993.4	79563.2	78770.5	40280.5	50234.5	50318.4	45257.5	50276.5	71506.9	55795.8	49123.4	63651.4	52459.6	43130.9	38734.1	64167.8	40932.5	51451	32243	47745.6	34508.8	39994.3	41127.2	42136.6	43140.9	32609.2	42638.7	37875.1	62190.4	49703.8	66231.7	55947.1	57967.8	51147.1	73178.7	70923.3	62162.9
MW0153739	Met-Abu-OH	Amino acids and derivatives	C14H18N2O6S	341.09	161.02	342.089	[M-H]-	3	-	-	66635.2	87662.2	64557.2	77148.7	76109.7	250685	207792	304922	229238	256357	332572	346330	391364	339451	368847	2.96462e+06	2.81702e+06	2.84071e+06	2.89082e+06	2.82886e+06	1.11287e+06	1.20126e+06	1.23707e+06	1.15707e+06	1.21917e+06	1.40358e+06	1.49315e+06	1.52265e+06	1.44836e+06	1.5079e+06	1.06023e+06	930427	962512	995330	946470	401499	524130	448922	462814
pme0124	L-Glycyl-L-proline	Amino acids and derivatives	C7H12N2O3	173.09	116.07	172.085	[M+H]+	3	704-15-4	-	63582.7	44473.4	62999.2	54028	53736.3	36846.9	37890.2	53365.2	37368.5	45627.7	31375.9	39220.5	21866.1	35298.2	30543.3	38281.4	22880.6	35571.6	30581	29226.1	92119.4	58124.3	35629.1	75121.8	46876.7	42347.6	43271.2	73328.8	42809.4	58300	25506.1	21211.6	19523.9	23358.9	20367.8	51569	56430.3	71875.4	53999.6
MWS201429	Met-Ser	Amino acids and derivatives	C8H16N2O4S	237.09	104.05	236.083	[M+H]+	3	14517-43-2	-	63384.3	43261.9	45592.3	53323.1	44427.1	1936.94	1936.94	1936.94	1936.94	1936.94	1936.94	1936.94	1936.94	1936.94	1936.94	12459.5	12017.3	16499.8	12238.4	14258.5	1936.94	1936.94	1936.94	1936.94	1936.94	23503.1	14140.7	16650.7	18821.9	15395.7	1936.94	1936.94	1936.94	1936.94	1936.94	1936.94	1936.94	1936.94	1936.94
pme0057	L-Homocysteine	Amino acids and derivatives	C4H9NO2S	136.04	118.03	135.035	[M+H]+	3	6027-13-0	C00155	63039	79595.5	66880.4	71317.3	73238	24578.5	19470.1	17248.3	22024.3	18359.2	22289.4	18214.1	19297.8	20251.8	18755.9	22463.1	15309.4	19521.7	18886.3	17415.6	31436.8	25688.2	44597.7	28562.5	35142.9	2003.38	2003.38	2003.38	2003.38	2003.38	2003.38	2003.38	2003.38	2003.38	2003.38	10016.9	26102.5	14971.2	18059.7
MWS201480	Tyr-Ala	Amino acids and derivatives	C12H16N2O4	253.12	136.08	252.111	[M+H]+	3	730-08-5	-	60320.6	44170.4	57212.2	52245.5	50691.3	29399.9	15380.3	17937.7	22390.1	16659	990.346	990.346	990.346	990.346	990.346	37776.7	32866.8	50652.8	35321.7	41759.8	19632.6	25283.1	16411.5	22457.9	20847.3	7996.04	4951.73	7291.98	6473.89	6121.85	990.346	990.346	990.346	990.346	990.346	27049	11507.1	17049.9	19278.1
Wayn000341	N-(1-Deoxy-1-fructosyl)Asparagine	Amino acids and derivatives	C10H18N2O8	293.1	131.05	294.107	[M-H]-	3	-	-	58162.2	63848.6	53813.3	61005.4	58831	43737	43284.8	41928	43510.9	42606.4	30665.5	37971.7	28076.7	34318.6	33024.2	30669.1	39587.3	37884.1	35128.2	38735.7	2.14259e+06	2.10574e+06	2.52739e+06	2.12417e+06	2.31656e+06	489644	528844	596369	509244	562606	43382.4	52629.4	39275.7	48005.9	45952.6	84717	68953.9	87917	76835.5
mws0712	N-Propionylglycine	Amino acids and derivatives	C5H9NO3	130.05	86.06	131.058	[M-H]-	3	21709-90-0	-	56443.8	53931.1	48002.6	55187.5	50966.9	45632	54486	32113.4	50059	43299.7	3283.31	3283.31	3283.31	3283.31	3283.31	39468.4	35158.1	25609.5	37313.3	30383.8	3283.31	3283.31	3283.31	3283.31	3283.31	18376.7	36305.2	40313.1	27341	38309.1	41455.8	55916.7	50225.1	48686.2	53070.9	48654	35201.1	31909.5	41927.6
pme0170	N-Acetyl-L-Arginine	Amino acids and derivatives	C8H16N4O3	217.13	158.08	216.122	[M+H]+	3	155-84-0	-	55849.3	34267.6	26753.1	45058.5	30510.4	39896.5	42056	25705.5	40976.2	33880.7	24481.4	12083.7	47287.9	18282.5	29685.8	8307.27	9317.58	20103.9	8812.42	14710.7	1661.45	1661.45	1661.45	1661.45	1661.45	22355.4	20042.8	20858.4	21199.1	20450.6	24667.5	23725.4	17445	24196.4	20585.2	26479.6	32507.9	28154.8	29493.7
Lcsp000522	Prolylproline	Amino acids and derivatives	C10H16N2O3	213.12	70.07	212.116	[M+H]+	3	20488-28-2	-	53916.9	64105.2	72334.3	59011	68219.8	45564.6	19044.4	39630.8	32304.5	29337.6	2964.41	2964.41	2964.41	2964.41	2964.41	96198.4	101621	98042.6	98909.5	99831.6	94411.1	70228.9	101176	82320	85702.3	27098.5	32191.5	38839.8	29645	35515.6	24191.5	14822	20699.7	19506.8	17760.8	67333.3	38402.4	60468.3	52867.8
Zbqp003191	5-(carbamoyloxy)-2-oxopentyl L-leucinate	Amino acids and derivatives	C12H22N2O5	275.16	86.1	274.153	[M+H]+	3	-	-	52846.6	46264	36315	49555.3	41289.5	66080.4	56946.8	17540.2	61513.6	37243.5	49844.8	51332.3	49840.8	50588.6	50586.6	64823.1	52998.9	32557.3	58911	42778.1	31047.4	35323.5	36905.2	33185.4	36114.4	40323.2	23989.4	21690.2	32156.3	22839.8	50735	36216.3	25534.9	43475.6	30875.6	38398	42011.6	16359.9	40204.8
Lcsn001170	Thr-Leu	Amino acids and derivatives	C10H20N2O4	231.13	130.09	232.142	[M-H]-	3	50299-12-2	-	50174.5	55103.1	57926.2	52638.8	56514.7	33944.1	23995	18015.1	28969.6	21005.1	7394.63	9111.47	8331.93	8253.05	8721.7	23213.3	25707.4	16513.4	24460.3	21110.4	33203.8	38211.9	42053.6	35707.9	40132.8	17774.1	12174.5	8947.53	14974.3	10561	1478.93	1478.93	1478.93	1478.93	1478.93	11292.7	9175.02	8408.4	10233.9
Zbqn003864	(4-acetylphenyl)-L-alanine	Amino acids and derivatives	C11H13NO3	206.08	88.04	207.089	[M-H]-	3	-	-	49262.4	55834.6	50342.6	52548.5	53088.6	120573	120277	84095.1	120425	102186	124241	116741	140744	120491	128743	45099.3	37877	41988.6	41488.2	39932.8	77924.3	57425.9	71665.2	67675.1	64545.5	22523	11246.7	11208.5	16884.9	11227.6	46305.6	24697.8	22521.4	35501.7	23609.6	35920.9	20479.4	22630.6	28200.2
pme3827	3,4-Dihydroxy-L-phenylalanine (L-Dopa)	Amino acids and derivatives	C9H11NO4	198.08	152.07	197.069	[M+H]+	2	59-92-7	C00355	48593.1	26934.9	30419.7	37764	28677.3	52047.2	51027.9	47216.8	51537.6	49122.3	53373	27681.2	33675.2	40527.1	30678.2	92526.7	91373.7	79188.8	91950.2	85281.3	30234.3	34077.4	44979.5	32155.8	39528.4	146950	145588	192326	146269	168957	45151.1	29127	23152	37139	26139.5	69348.3	63797.4	53250.2	66572.8
pme2559	N-Acetyl-L-Aspartic Acid	Amino acids and derivatives	C6H9NO5	174.04	88.04	175.048	[M-H]-	3	997-55-7	C01042	45894.4	38310.6	25232	42102.5	31771.3	4920.48	4920.48	4920.48	4920.48	4920.48	69711.5	56974	58217	63342.8	57595.5	4920.48	4920.48	4920.48	4920.48	4920.48	52693.3	74269.8	57362.7	63481.6	65816.3	24602.4	37209.3	28841.4	30905.8	33025.3	65752.8	84139.1	43125	74946	63632.1	43183.9	38350.1	42327.4	40767
MW0108144	Met-Asn-Lys	Amino acids and derivatives	C15H29N5O5S1	392.19	128.07	391.189	[M+H]+	3	-	-	44782.6	37218.7	38424.4	41000.7	37821.6	134577	106283	80301.2	120430	93292.3	221966	216352	202093	219159	209223	225230	226545	207958	225887	217251	306650	317505	335180	312077	326343	212584	275329	204884	243957	240106	589254	481139	527261	535197	504200	321949	267699	382510	294824
MWS4471	N-Alpha-Acetyl-L-Asparagine	Amino acids and derivatives	C6H10N2O4	173.06	58.03	174.064	[M-H]-	3	4033-40-3	-	44711.3	35694	53265.9	40202.6	44479.9	35048.1	42273.1	39393.9	38660.6	40833.5	44400.7	47949.1	21720.6	46174.9	34834.8	32745.4	33272.7	26792.5	33009	30032.6	51350.3	55074.1	45935.8	53212.2	50504.9	23321.5	28621.1	32393.5	25971.3	30507.3	56471.8	32407.1	40071	44439.5	36239.1	36573	74412.3	51359.6	55492.6
MWS00275g	DL-O-tyrosine	Amino acids and derivatives	C9H11NO3	180.07	119.05	181.074	[M-H]-	3	2370-61-8	-	41615.6	53266.6	54029.2	47441.1	53647.9	124359	116348	85494.4	120354	100921	191980	238742	209480	215361	224111	76556.3	78329.4	73025.3	77442.9	75677.4	442139	502807	496803	472473	499805	31522.5	27680.1	34614.2	29601.3	31147.1	36478.9	44385	48884.4	40431.9	46634.7	41092.6	62174.8	50924.7	51633.7
mws1550	S-Allyl-L-cysteine	Amino acids and derivatives	C6H11NO2S	162.06	73.01	161.051	[M+H]+	3	21593-77-1	C16759	40921.8	38323.5	39602.6	39622.6	38963.1	48661.8	44088.1	34136.7	46375	39112.4	12024.8	5309.03	9845.87	8666.92	7577.45	63591	64297.2	58340.3	63944.1	61318.7	12955.9	17556.9	15309.3	15256.4	16433.1	1061.81	1061.81	1061.81	1061.81	1061.81	32884.4	18832.3	24836.9	25858.3	21834.6	16207.9	24514.9	13483.4	20361.4
Zbqp001884	Gly-Ala-Phe	Amino acids and derivatives	C14H19N3O4	294.14	166.09	293.138	[M+H]+	3	17922-87-1	-	40796.8	66262.7	39442.8	53529.8	52852.8	14776.4	15579.5	14040.8	15178	14810.2	1096.55	1096.55	1096.55	1096.55	1096.55	33228.5	20568.4	18828.6	26898.5	19698.5	7948.53	22549.6	9820.35	15249.1	16185	13124.3	10980.3	8824.65	12052.3	9902.48	1096.55	1096.55	1096.55	1096.55	1096.55	5482.73	10944	11668.5	8213.38
ZbWp002277	(2-phenylacetyl)-L-histidine	Amino acids and derivatives	C14H15N3O3	274.11	110.07	273.111	[M+H]+	3	-	-	39711	37237.2	41307.2	38474.1	39272.2	39562.3	50616.1	48838.4	45089.2	49727.2	39448.2	29908.7	22667.4	34678.5	26288	22664.7	23527.3	22725.4	23096	23126.3	16138.2	52773.7	32523.7	34456	42648.7	1175.83	1175.83	1175.83	1175.83	1175.83	5879.16	6718.17	14458.3	6298.67	10588.3	10241.4	9492.61	14798.7	9866.98
Wagp001741	N-(gamma-L-glutamyl)tyramine O-glucoside	Amino acids and derivatives	C19H28N2O9	429.19	267.14	428.18	[M+H]+	1	-	-	39439.1	37716.4	31878.1	38577.8	34797.3	158443	118444	154021	138443	136232	174538	227456	268359	200997	247908	207052	196405	177629	201729	187017	156662	116285	106353	136473	111319	6375.62	6375.62	6375.62	6375.62	6375.62	112793	168958	157936	140876	163447	115206	117835	74696.1	116520
pmb2855	L-Glutamine-O-glycoside	Amino acids and derivatives	C11H20N2O8	307.11	145.06	308.122	[M-H]-	3	-	-	39274.5	50024.3	21160.6	44649.4	35592.5	23554.2	28618.8	27935.2	26086.5	28277	13883.5	23027.1	33819	18455.3	28423.1	23608.1	21500.3	34498.3	22554.2	27999.3	261542	356578	399942	309060	378260	53282.1	41438	44366.9	47360.1	42902.5	15299.1	24012.5	29330.6	19655.8	26671.5	20750.8	26662	21397.7	23706.4
MWS0502	β-Alanine	Amino acids and derivatives	C3H7NO2	90.06	61.03	89.0477	[M+H]+	3	107-95-9	C00099	39058.7	41241.8	31559.3	40150.3	36400.6	32031.3	35349.9	21646.5	33690.6	28498.2	2128.7	2128.7	2128.7	2128.7	2128.7	49167.2	22257.1	24502.8	35712.2	23380	26084.8	14373.7	10643.5	20229.3	12508.6	34866.1	41819.1	38476.8	38342.6	40148	37278.5	46480.1	63722.8	41879.3	55101.4	60148.4	65654.4	43049.1	62901.4
MWS201387	Asn-Arg	Amino acids and derivatives	C10H20N6O4	289.16	175.12	288.155	[M+H]+	3	2478-01-5	-	38820.4	15380.1	27115.8	27100.2	21248	18642.3	49288.7	9952.35	33965.5	29620.5	60149.7	40310.2	58545.3	50229.9	49427.7	84741	27776.9	46486.8	56259	37131.9	57686.9	52015.4	26295.8	54851.1	39155.6	15971.9	15294.4	11260.5	15633.2	13277.5	21101.5	17420.2	14803.8	19260.9	16112	23325	21599.3	23109.7	22462.2
Lcsp001322	L-Glutaminyl-L-isoleucine	Amino acids and derivatives	C11H21N3O4	260.16	242.15	259.153	[M+H]+	3	86416-45-7	-	38131.9	22613.7	27839.9	30372.8	25226.8	12630.9	12726	14870.3	12678.5	13798.1	12564.9	13865.3	18921.6	13215.1	16393.5	18260.1	14491.6	33238.5	16375.8	23865	35295.9	19983.5	33964.6	27639.7	26974	5306.06	7943.65	8910	6624.85	8426.82	1061.21	1061.21	1061.21	1061.21	1061.21	8589.76	9246.76	20402.4	8918.26
MWS1771	L-Tyrosine methyl ester	Amino acids and derivatives	C10H13NO3	196.1	91.05	195.089	[M+H]+	3	1080-06-4	C03404	37436.9	44510.7	32258.4	40973.8	38384.6	35423.6	31550.2	28552.6	33486.9	30051.4	29425.7	35342.2	48584.8	32383.9	41963.5	41055.8	35618.2	35195.5	38337	35406.8	71301.6	43040.3	62807.4	57170.9	52923.9	44228.1	54841.6	28129.1	49534.9	41485.4	26592.9	21795.3	18995.5	24194.1	20395.4	30386.6	55446.4	40346.6	42916.5
Zmdp000976	S-(2-Carboxypropyl)cysteine	Amino acids and derivatives	C7H13NO4S	208.06	119.02	207.056	[M+H]+	3	6852-42-2	-	35945.6	50132.1	44242	43038.8	47187.1	8187.25	7780.38	10977.2	7983.81	9378.8	1352.84	1352.84	1352.84	1352.84	1352.84	18243.5	10756.6	13160.9	14500.1	11958.8	14440.3	6764.2	13434.9	10602.3	10099.6	63099.5	61142.1	69270.4	62120.8	65206.3	15810.1	13586.7	24126.6	14698.4	18856.6	20595.2	24319.8	14870.4	22457.5
MW0151642	Ile-Val-Glu	Amino acids and derivatives	C16H29N3O6	360.21	120.08	359.206	[M+H]+	3	-	-	34625.7	24051.1	17702.1	29338.4	20876.6	36109.7	41173.3	39896.2	38641.5	40534.7	37016.1	32260.1	41882.8	34638.1	37071.5	33717.9	20447.7	27332.5	27082.8	23890.1	39885.4	26988	36981.6	33436.7	31984.8	36242.6	29051.3	38353.6	32646.9	33702.5	19470.4	35423.7	14632.6	27447.1	25028.2	39831.4	31974.9	15891	35903.2
Wagp002398	Tryptophan N-Rutinoside	Amino acids and derivatives	C23H32N2O11	513.21	205.1	512.201	[M+H]+	1	-	-	33799	22895.1	31675.8	28347	27285.4	250220	313131	256093	281676	284612	943105	913609	709392	928357	811501	386458	420399	250479	403429	335439	371531	562047	924427	466789	743237	375736	470768	593228	423252	531998	641058	927534	718110	784296	822822	1.07732e+06	542279	521845	809797
Wayn001257	N-(1-Deoxy-1-fructosyl)Leucine	Amino acids and derivatives	C12H23NO7	292.14	130.09	293.147	[M-H]-	3	-	-	33389.7	41370.4	27882	37380.1	34626.2	56499.5	30299.5	72456.3	43399.5	51377.9	26236	39921.7	16169	33078.9	28045.4	86479.3	109849	95000.4	98164.3	102425	1.96564e+06	2.23598e+06	2.28101e+06	2.10081e+06	2.25849e+06	220908	253929	184532	237418	219231	32532.1	31059.6	20201.9	31795.9	25630.7	47327.3	38604.7	37795.1	42966
Lcsn000385	Glu-Asn	Amino acids and derivatives	C9H15N3O6	260.09	131.05	261.096	[M-H]-	3	36314-37-1	-	28313.6	21894.4	22311.1	25104	22102.7	24151.8	31448.5	24651.1	27800.1	28049.8	6984.39	12420.8	12411.8	9702.61	12416.3	7194.84	8217.48	12307.8	7706.16	10262.7	43116.5	44181.8	41420.3	43649.2	42801	45211.2	40706.9	40737.4	42959	40722.2	33041.1	23429.5	25818.7	28235.3	24624.1	22153.6	14326.8	24809.5	18240.2
pmb2657	Argininosuccinic acid	Amino acids and derivatives	C10H18N4O6	289.12	131.08	290.123	[M-H]-	3	2387-71-5	C03406	27360.5	22967.9	29578.8	25164.2	26273.3	20907.8	20109.3	19782.2	20508.6	19945.8	7963.21	9858.78	8481.05	8910.99	9169.91	1592.64	1592.64	1592.64	1592.64	1592.64	15731.7	23915.1	17503	19823.4	20709	10325.2	9006.77	13887.3	9665.99	11447	14432.3	15908.2	12161.3	15170.2	14034.7	15224.4	14882.5	11332.5	15053.5
Smjp001258	N-Methyl-L-tryptophan; Abrine	Amino acids and derivatives	C12H14N2O2	219.11	132.08	218.106	[M+H]+	3	526-31-8	C02983	25634.8	17652.1	18995.3	21643.5	18323.7	15322	16801.5	11657.2	16061.8	14229.4	946.297	946.297	946.297	946.297	946.297	26173.8	13017.8	13059	19595.8	13038.4	7619.43	8420.67	10549.3	8020.05	9484.98	16452.8	22626.1	10594.4	19539.5	16610.2	946.297	946.297	946.297	946.297	946.297	6050.58	11273.2	12373.4	8661.89
Wayn000369	N-(1-Deoxy-1-fructosyl)Alanine	Amino acids and derivatives	C9H17NO7	250.09	88.04	251.101	[M-H]-	3	-	-	25336.8	27981.2	25763.2	26659	26872.2	19610.8	20648.3	24717.9	20129.6	22683.1	33785.5	20293	18128.5	27039.2	19210.8	83553.7	102759	106917	93156.2	104838	1.35676e+06	1.37544e+06	1.43159e+06	1.3661e+06	1.40351e+06	113177	114199	85620.3	113688	99909.7	31912	31471.9	42594.7	31691.9	37033.3	94841.9	69713	93648.6	82277.5
pme0075	N-Acetyl-L-glutamic acid	Amino acids and derivatives	C7H11NO5	188.06	128.04	189.064	[M-H]-	3	1188-37-0	C00624	22860.5	26968.5	40637.4	24914.5	33802.9	23071	19595.1	13184.5	21333	16389.8	44231	46668.5	38585	45449.7	42626.8	7849.01	33398.9	16895.8	20624	25147.3	23767.3	58235.5	58490.9	41001.4	58363.2	9951.64	15556.6	11572.1	12754.1	13564.4	25056.2	16330.6	37533.1	20693.4	26931.9	24437	13872.6	9216.55	19154.8
Zbqn003748	N-malonylleucine	Amino acids and derivatives	C9H15NO5	216.09	130.09	217.095	[M-H]-	3	-	-	22607.6	10110.3	28111	16359	19110.7	35739.5	23115.1	54570.1	29427.3	38842.6	8512.32	18066.3	18971.5	13289.3	18518.9	21680	20622.5	21328	21151.2	20975.3	7548.64	9055.48	8070.02	8302.06	8562.75	19100.9	36162.5	11046.8	27631.7	23604.7	23947.4	13064.6	21102.3	18506	17083.5	11549.3	6911.2	8034.34	9230.27
MWS201483	Phe-Hyp	Amino acids and derivatives	C14H18N2O4	279.13	120.08	278.127	[M+H]+	3	90965-82-5	-	21646.9	18911.7	16063.7	20279.3	17487.7	38084.5	11935	32856.2	25009.7	22395.6	15649.7	11019.3	19658	13334.5	15338.7	12743.7	10367	8983.47	11555.4	9675.25	26547.8	27762.4	21114.2	27155.1	24438.3	27457.1	9361.53	12106.5	18409.3	10734	9968.99	12896.4	9440.18	11432.7	11168.3	12331.9	5973.88	14055.7	9152.9
MW0105770	Asn-Cys	Amino acids and derivatives	C7H13N3O4S1	236.08	162.04	235.063	[M+H]+	3	-	-	20895.3	27808.5	27119.9	24351.9	27464.2	163278	162451	148471	162864	155461	518533	460364	311748	489449	386056	832529	800131	788791	816330	794461	616359	494885	496533	555622	495709	168876	135351	142835	152113	139093	265273	168767	212228	217020	190498	215882	164435	216597	190158
pme2602	O-Phospho-L-serine	Amino acids and derivatives	C3H8NO6P	184	96.97	185.009	[M-H]-	3	407-41-0	C01005	18312.4	9971.32	21370.6	14141.9	15671	95470	83913.9	57141.4	89691.9	70527.7	56219	64726.2	58028.1	60472.6	61377.1	18983.2	19135.5	14926.4	19059.3	17031	25154.3	13934.9	22018.7	19544.6	17976.8	1177.25	1177.25	1177.25	1177.25	1177.25	8763.31	6810.95	5886.25	7787.13	6348.6	1177.25	1177.25	1177.25	1177.25
Zbqp002511	N-Methylisoleucine	Amino acids and derivatives	C7H15NO2	146.12	55.05	145.11	[M+H]+	3	39554-61-5	-	17589.6	27252.3	37450.7	22421	32351.5	44216.8	45441.1	92683	44828.9	69062	31624.8	21750.3	34735	26687.6	28242.6	93363.8	70064	39634.2	81713.9	54849.1	56840	87581.7	53667.1	72210.8	70624.4	54063.3	48901.5	71010.8	51482.4	59956.1	51027	56165.3	41349.2	53596.2	48757.3	40563.8	46384.6	41202.9	43474.2
Zbqn000412	N-alanicacidalkyl-alanine	Amino acids and derivatives	C6H11NO4	160.06	88.04	161.069	[M-H]-	3	-	-	16987.4	16992.3	20182.2	16989.8	18587.2	405426	281510	274919	343468	278214	226269	245289	191211	235779	218250	226546	195547	291978	211047	243763	3397.48	3397.48	3397.48	3397.48	3397.48	115269	111504	126576	113387	119040	133110	218934	210042	176022	214488	41956.5	26445.6	28889.1	34201.1
Wayp001104	N-(1-Deoxy-1-fructosyl)Tyrosine	Amino acids and derivatives	C15H21NO8	344.13	182.08	343.126	[M+H]+	2	-	-	16786.1	27952	29341	22369	28646.5	22003	25111.1	28026.4	23557.1	26568.8	21702.6	30665.8	37036.9	26184.2	33851.3	65055.8	33372.2	41633	49214	37502.6	336418	357997	431666	347208	394832	63634.4	55801.1	86501.6	59717.7	71151.3	37267.5	33148.4	27818.5	35208	30483.4	55430.5	54945	40562.8	55187.8
Rfmb318	D-Proline betaine	Amino acids and derivatives	C7H14NO2+	144.102	84.0813	144.102	[M]+	3	1195-94-4	C21514	16269.2	9687.93	15230.4	12978.6	12459.2	418901	480950	474465	449926	477707	334174	447925	424619	391050	436272	410532	477309	499011	443920	488160	319314	330235	246980	324774	288608	483911	437644	522374	460777	480009	332742	350143	301029	341442	325586	378891	434856	436241	406873
MW0151014	His-Lys-Leu	Amino acids and derivatives	C18H32N6O4	397.25	144.1	396.249	[M+H]+	3	-	-	16101.9	15597.4	9683.18	15849.7	12640.3	1.29055e+07	1.18048e+07	1.29035e+07	1.23552e+07	1.23542e+07	1.21341e+07	1.10729e+07	1.17115e+07	1.16035e+07	1.13922e+07	5.11746e+06	5.12685e+06	4.55531e+06	5.12216e+06	4.84108e+06	1.33662e+07	1.37324e+07	1.48387e+07	1.35493e+07	1.42856e+07	717144	790541	930723	753842	860632	3.06857e+06	3.18669e+06	2.68531e+06	3.12763e+06	2.936e+06	3.5546e+06	2.79441e+06	3.13945e+06	3.17451e+06
pme1313	N'-Formylkynurenine	Amino acids and derivatives	C11H12N2O4	237.09	192.07	236.08	[M+H]+	3	1022-31-7	C02700	15907.5	23650.3	18411.1	19778.9	21030.7	55637.3	52505.6	34552.5	54071.4	43529	96451.8	71840.7	107370	84146.2	89605.2	19527.4	18479.8	20755.2	19003.6	19617.5	51793.1	39180.9	58522	45487	48851.4	28444	22001.2	41770.8	25222.6	31886	15858.1	34080.5	25762	24969.3	29921.2	21259.5	16187.1	17188.4	18723.3
Zbqp000947	Lys-Pro-Ile	Amino acids and derivatives	C17H32N4O4	357.25	132.11	356.242	[M+H]+	3	-	-	14390.6	18225	24730.4	16307.8	21477.7	13037.5	8571.98	17721.6	10804.7	13146.8	701.335	701.335	701.335	701.335	701.335	7891.63	8743.92	10608.9	8317.78	9676.42	701.335	701.335	701.335	701.335	701.335	11419.5	15657	25770.8	13538.3	20713.9	13433.2	9370.05	3506.67	11401.6	6438.36	11060.2	26113.9	11601.9	18587
MW0155961	Pro-Phe-Met	Amino acids and derivatives	C19H27N3O4S1	416.15	120.08	393.172	[M+Na]+	3	-	-	14308.4	14308.4	14308.4	14308.4	14308.4	180974	169055	188201	175015	178628	166971	202244	178167	184608	190206	152393	156841	142307	154617	149574	110059	71542.2	72571.1	90800.7	72056.7	224647	284864	291992	254756	288428	201525	262367	157038	231946	209702	387946	164589	292344	276268
Wayp001024	N-(1-Deoxy-1-fructosyl)Valine	Amino acids and derivatives	C11H21NO7	280.14	216.12	279.132	[M+H]+	3	-	-	14090.4	28907.9	16228.3	21499.2	22568.1	26174.5	18921.9	24582.7	22548.2	21752.3	11895.2	16159.4	8332.31	14027.3	12245.9	58202.4	62353.9	65301.9	60278.2	63827.9	885187	788369	972120	836778	880244	158071	158063	168725	158067	163394	26339.3	33912.4	26468.8	30125.9	30190.6	50107.4	31089.8	35052.6	40598.6
pme2743	N-Phenylacetylglycine	Amino acids and derivatives	C10H11NO3	194.08	91.05	193.074	[M+H]+	3	500-98-1	C05598	13204	13204	13204	13204	13204	189566	185369	323381	187468	254375	297274	279517	454469	288396	366993	184938	271443	279116	228190	275279	135163	188663	201766	161913	195214	13204	13204	13204	13204	13204	183914	159713	250687	171814	205200	228804	289530	165255	259167
MW0152882	Lys-Asn-Glu	Amino acids and derivatives	C15H27N5O7	390.21	227.13	389.191	[M+H]+	3	-	-	13030.6	9882	11382.4	11456.3	10632.2	40239.7	54044.5	46008	47142.1	50026.3	47663.1	41085.9	17032.2	44374.5	29059	3217.28	16488.6	8315.29	9852.96	12402	643.456	643.456	643.456	643.456	643.456	643.456	643.456	643.456	643.456	643.456	7368.07	17034.6	19700.9	12201.3	18367.8	643.456	643.456	643.456	643.456
MW0145353	Arg-Glu-Ser	Amino acids and derivatives	C14H26N6O7	391.2	133.1	390.186	[M+H]+	3	-	-	12727.5	12730.1	20754.7	12728.8	16742.4	133102	151363	310852	142232	231108	134278	130222	171918	132250	151070	97780.9	145561	99336.9	121671	122449	117291	68844.6	159268	93067.8	114056	154424	54078.6	115233	104251	84655.8	353720	119730	135849	236725	127789	61460.8	99091.8	82391.6	80276.3
Wayn000815	N-(1-Deoxy-1-fructosyl)Glutamic acid	Amino acids and derivatives	C11H19NO9	308.1	146.04	309.105	[M-H]-	3	-	-	12402.1	8782.24	9811.3	10592.2	9296.77	10007.9	12530.6	11688	11269.3	12109.3	19819.2	13848.4	19710.4	16833.8	16779.4	15191.7	14760	25981.5	14975.9	20370.8	118023	103724	91890.7	110873	97807.2	26328.2	24164.8	23779.1	25246.5	23972	12577.4	19765	14353	16171.2	17059	16350.7	18582.9	14866	17466.8
ML10198895	N-Methylglycine	Amino acids and derivatives	C3H7NO2	88.04	88.04	89.0477	[M-H]-	3	107-97-1	C00213	11350.8	11367.5	9327.18	11359.2	10347.4	10794.9	10304.5	11803.3	10549.7	11053.9	4380.22	9740.15	5679.83	7060.19	7709.99	5172.48	9816.16	2605.36	7494.32	6210.76	19576.5	30386.1	36030.5	24981.3	33208.3	23997.8	18968.2	24091.2	21483	21529.7	21165.3	19549.9	27388.7	20357.6	23469.3	15976.1	6704.17	13410.1	11340.2
Wayn000421	N-(1-Deoxy-1-fructosyl)Proline	Amino acids and derivatives	C11H19NO7	276.11	114.06	277.116	[M-H]-	3	-	-	11248.3	7662.51	8676.63	9455.39	8169.57	16806.1	7142.81	9244.84	11974.5	8193.83	7164.84	8235.99	4098.31	7700.42	6167.15	761.348	761.348	761.348	761.348	761.348	20822.5	35392	37416.1	28107.3	36404	10175.9	8152.83	8162.15	9164.34	8157.49	11760.8	14863.8	18893.9	13312.3	16878.8	8180.83	9645.33	3806.74	8913.08
Lcsp000959	Gly-Val-Ala	Amino acids and derivatives	C10H19N3O4	246.14	72.08	245.138	[M+H]+	3	-	-	8132.77	8132.77	8132.77	8132.77	8132.77	8132.77	8132.77	8132.77	8132.77	8132.77	76415.1	119147	116714	97781.2	117931	78309.4	114280	131712	96294.7	122996	73393.3	67290	40663.8	70341.7	53976.9	8132.77	8132.77	8132.77	8132.77	8132.77	8132.77	8132.77	8132.77	8132.77	8132.77	8132.77	8132.77	8132.77	8132.77
MW0156040	Pro-Tyr-Val	Amino acids and derivatives	C19H27N3O5	400.18	133.05	377.195	[M+Na]+	3	-	-	7058.67	7058.67	7058.67	7058.67	7058.67	64435.5	91799.9	55433.6	78117.7	73616.7	85612	73513.6	108538	79562.8	91025.8	136413	119897	135036	128155	127466	35293.4	96922.1	104863	66107.7	100893	109657	96727	91997.4	103192	94362.2	254380	211590	242212	232985	226901	109074	93108.7	91290.2	101091
MW0150850	His-Asn-Glu	Amino acids and derivatives	C15H22N6O7	399.16	131.05	398.155	[M+H]+	3	-	-	6504.04	6504.04	6504.04	6504.04	6504.04	50876.6	80104.5	102680	65490.6	91392	129865	93238.1	108248	111551	100743	116220	103144	104604	109682	103874	260353	414840	219894	337596	317367	108002	83882.2	78631	95942.3	81256.6	93889.9	44909.7	99935.2	69399.8	72422.4	68806.6	32520.2	67602.6	50663.4
Wayn002636	N-(1-Deoxy-1-fructosyl)Tryptophan	Amino acids and derivatives	C17H22N2O7	365.13	203.08	366.142	[M-H]-	3	-	-	6322.57	6322.57	6322.57	6322.57	6322.57	58388.3	43249.4	93587.9	50818.9	68418.7	47767.4	80561.9	53536.5	64164.7	67049.2	103610	123187	125790	113399	124488	1.118e+06	989656	1.09039e+06	1.05383e+06	1.04002e+06	231349	178436	247044	204892	212740	34142.9	37890.7	31612.9	36016.8	34751.8	41327.8	64250.2	48360.4	52789
MW0146122	Asp-His-Gly	Amino acids and derivatives	C12H17N5O6	350.11	171.03	327.118	[M+Na]+	3	-	-	5243.85	5243.85	5243.85	5243.85	5243.85	57897.2	60963.1	55985.5	59430.1	58474.3	5243.85	5243.85	5243.85	5243.85	5243.85	45805.2	69023.6	38834.9	57414.4	53929.3	5243.85	5243.85	5243.85	5243.85	5243.85	90987.1	127469	88080.6	109228	107775	71886.5	75672.2	108246	73779.4	91959	96516	52554.9	54500.4	74535.4
MWS201403	Lys-Ala	Amino acids and derivatives	C9H19N3O3	218.15	84.08	217.143	[M+H]+	2	17043-71-9	-	4498.44	4498.44	4498.44	4498.44	4498.44	32366.5	22492.2	34542	27429.3	28517.1	55004	48405.3	42418.5	51704.6	45411.9	50245.4	28303.2	43454.4	39274.3	35878.8	55295.3	47541.2	64712.1	51418.2	56126.6	58302.4	61457.5	85577.5	59879.9	73517.5	38705.8	49428	57732.8	44066.9	53580.4	50106.9	32591.4	45970.1	41349.1
MW0151019	His-Lys-Ser	Amino acids and derivatives	C15H26N6O5	371.21	209.15	370.196	[M+H]+	3	-	-	3952.5	3952.5	3952.5	3952.5	3952.5	98981.9	69971.4	78190.7	84476.6	74081.1	3952.5	3952.5	3952.5	3952.5	3952.5	19762.5	105346	101986	62554.5	103666	33477.9	87589.6	135267	60533.7	111428	93717.4	203159	229493	148438	216326	111856	63241.5	39913.1	87548.9	51577.3	26687.9	51683.7	58799.6	39185.8
MW0153487	Met-Ala-Leu	Amino acids and derivatives	C14H27N3O4S1	356.15	147.04	333.172	[M+Na]+	3	-	-	3818.39	3818.39	3818.39	3818.39	3818.39	278489	256987	365711	267738	311349	60141.4	45095.5	55750.4	52618.5	50422.9	164784	228550	314366	196667	271458	19092	87383.2	41630.2	53237.6	64506.7	278453	327524	580175	302988	453849	300489	233445	184667	266967	209056	485674	296542	238851	391108
MWS0631	S-Sulfo-L-Cysteine	Amino acids and derivatives	C3H7NO5S2	199.97	80.96	200.977	[M-H]-	3	1637-71-4	C05824	3217.31	3217.31	3217.31	3217.31	3217.31	40950.3	47870	35773.9	44410.2	41822	3217.31	3217.31	3217.31	3217.31	3217.31	50679.6	48380.7	56590.6	49530.1	52485.6	3217.31	3217.31	3217.31	3217.31	3217.31	47126.4	27061.5	39686.7	37094	33374.1	36744.4	21648.3	33585.6	29196.4	27617	33127.7	40491.1	16086.5	36809.4
MW0151060	His-Pro-Glu	Amino acids and derivatives	C16H23N5O6	382.17	147.05	381.165	[M+H]+	3	-	-	3178.89	3178.89	3178.89	3178.89	3178.89	78361	63408.1	70415.5	70884.5	66911.8	219319	103348	223570	161334	163459	60200.7	123248	27939.4	91724.2	75593.6	177363	151008	125154	164186	138081	21210.3	15894.5	21527.3	18552.4	18710.9	68618.1	64078.9	38184.6	66348.5	51131.8	105906	40056.8	37800	72981.6
MW0156727	Ser-Glu-Gln	Amino acids and derivatives	C13H22N4O8	385.13	203.03	362.144	[M+Na]+	3	-	-	3139.48	3139.48	3139.48	3139.48	3139.48	1.06144e+06	956280	1.00031e+06	1.00886e+06	978297	32550.8	29547.1	19869.2	31048.9	24708.1	3139.48	3139.48	3139.48	3139.48	3139.48	33514.7	25235.1	25613.3	29374.9	25424.2	36238	20056.5	18071.2	28147.3	19063.9	27542	50381.4	30873	38961.7	40627.2	1.97485e+06	2.11328e+06	1.81465e+06	2.04407e+06
pme3382	N-Acetyl-L-threonine	Amino acids and derivatives	C6H11NO4	160.06	98.02	161.069	[M-H]-	3	17093-74-2	-	2864.34	2864.34	2864.34	2864.34	2864.34	95650.6	77300.4	54439.5	86475.5	65870	41597.8	61204.9	26633.1	51401.4	43919	47342.8	58037.4	43021.5	52690.1	50529.5	38319.9	29609.2	42815.6	33964.5	36212.4	34969.1	38960.4	35123.4	36964.7	37041.9	44466.5	42648.7	50865.2	43557.6	46757	21602	14321.7	14737.8	17961.8
MW0155146	Phe-Cys-Leu	Amino acids and derivatives	C18H27N3O4S1	404.17	136.08	381.172	[M+Na]+	3	-	-	2464.91	2464.91	2464.91	2464.91	2464.91	142980	166538	140722	154759	153630	71577.7	136712	172998	104145	154855	363242	331515	355888	347379	343702	146117	102076	142072	124096	122074	15694.2	12324.5	2464.91	14009.4	7394.72	349126	322525	311949	335825	317237	83949.6	140457	107141	112203
MWS20633g	O-phosphate-L-tyrosine	Amino acids and derivatives	C9H12NO6P	262.05	216.04	261.04	[M+H]+	3	21820-51-9	C06501	1599.73	1599.73	1599.73	1599.73	1599.73	31575.5	25994.6	29522.9	28785.1	27758.8	7998.67	16278.2	16863.2	12138.5	16570.7	31121.5	30291.6	28727.5	30706.5	29509.5	101392	89072	86964.5	95231.9	88018.3	37123.3	26290.5	33889.6	31706.9	30090	34372.9	19270.7	20027.7	26821.8	19649.2	21025.8	12991.7	21270.7	17008.7
MWS201440	Ser-Glu	Amino acids and derivatives	C8H14N2O6	235.09	148.06	234.085	[M+H]+	3	6403-16-3	-	1528.75	1528.75	1528.75	1528.75	1528.75	16758.4	11408.6	7643.73	14083.5	9526.19	1528.75	1528.75	1528.75	1528.75	1528.75	1528.75	1528.75	1528.75	1528.75	1528.75	1528.75	1528.75	1528.75	1528.75	1528.75	1528.75	1528.75	1528.75	1528.75	1528.75	34402.5	24055.1	28875.4	29228.8	26465.3	31327.3	28836.9	36141.2	30082.1
Lmgp001948	N-Hydroxytyrosine	Amino acids and derivatives	C9H11NO4	198.08	142.95	197.069	[M+H]+	3	63577-99-1	C03004	902.181	902.181	902.181	902.181	902.181	15552.2	10650.6	8716.52	13101.4	9683.58	29177.3	25081.6	29256.6	27129.4	27169.1	902.181	902.181	902.181	902.181	902.181	25022	21673.3	26124.2	23347.7	23898.8	11027.4	4510.9	10308.5	7769.14	7409.72	10210.9	14418.7	14308.3	12314.8	14363.5	9435.33	4786.53	7543.6	7110.93
mws1401	L-Theanine	Amino acids and derivatives	C7H14N2O3	175.11	84.04	174.1	[M+H]+	3	3081-61-6	C01047	530.084	530.084	530.084	530.084	530.084	530.084	530.084	530.084	530.084	530.084	530.084	530.084	530.084	530.084	530.084	165230	220371	187222	192800	203796	131129	87068.7	117623	109099	102346	43538.4	44173.5	38811.1	43856	41492.3	60087.8	65222.2	32908.4	62655	49065.3	11249	15497.6	2650.42	13373.3
Zmgp004436	Okanin-4'-(6''-O-acetyl)glucoside*	Flavonoids	C23H24O13	509.13	347.08	508.122	[M+H]+	1	-	-	2.62095e+06	2.72828e+06	2.39562e+06	2.67462e+06	2.56195e+06	1.03911e+07	9.15661e+06	1.11632e+07	9.77384e+06	1.01599e+07	826191	675835	844308	751013	760072	3.38359e+07	3.36861e+07	2.91225e+07	3.3761e+07	3.14043e+07	572111	936667	574413	754389	755540	2.23178e+07	1.59453e+07	1.94883e+07	1.91316e+07	1.77168e+07	1.82105e+07	1.74133e+07	1.55451e+07	1.78119e+07	1.64792e+07	1.61945e+07	1.86382e+07	1.78685e+07	1.74164e+07
Safn006268	Pterosupin	Flavonoids	C21H24O10	435.13	315.09	436.137	[M-H]-	3	-	-	2.19213e+06	2.11864e+06	2.05475e+06	2.15539e+06	2.08669e+06	649759	624462	707107	637111	665785	110938	91468.5	75953.7	101203	83711.1	625897	809315	616486	717606	712900	72048.3	73876.6	67027.9	72962.5	70452.3	588829	642341	583674	615585	613008	687213	695749	519813	691481	607781	719778	520662	570963	620220
Lmlp006175	Isosalipurposide (Phlorizin Chalcone)	Flavonoids	C21H22O10	435.13	273.09	434.121	[M+H]+	3	4547-85-7	C16406	1.05798e+06	1.04577e+06	1.02867e+06	1.05188e+06	1.03722e+06	103002	108508	112388	105755	110448	3091.34	3091.34	3091.34	3091.34	3091.34	653007	399781	456283	526394	428032	15456.7	29508.4	35759.3	22482.6	32633.8	182109	134507	97278	158308	115892	349257	451137	410246	400197	430692	293755	514468	455968	404111
Labn004865	Hydroxy isoliquiritigenin glucoside*	Flavonoids	C21H22O10	433.11	271.06	434.121	[M-H]-	3	-	-	1.01836e+06	986967	958206	1.00267e+06	972586	214236	207605	265455	210921	236530	101633	120217	136152	110925	128184	818287	575414	518083	696851	546749	59853.3	88465.8	67024.4	74159.5	77745.1	174295	204002	212025	189149	208014	419231	430870	428211	425050	429541	452624	440795	415545	446710
MWStz490	Marein	Flavonoids	C21H22O11	449.11	287.06	450.116	[M-H]-	1	535-96-6	-	707447	682488	845433	694968	763961	67898.7	73303.2	90281	70601	81792.1	6084.37	6084.37	6084.37	6084.37	6084.37	242223	246326	250214	244275	248270	31025.5	30421.9	41921.5	30723.7	36171.7	93020.9	65674	93533.4	79347.4	79603.7	180889	197865	204209	189377	201037	227745	301803	269958	264774
Zapp009110	Desmethylxanthohumol	Flavonoids	C20H20O5	341.14	285.08	340.131	[M+H]+	3	115063-39-3	C16416	641737	562033	716381	601885	639207	502913	584360	536810	543636	560585	403672	441911	396978	422792	419444	419915	560220	478994	490067	519607	539766	771122	641726	655444	706424	389632	522918	442430	456275	482674	627308	636080	711130	631694	673605	463940	358641	452846	411290
Zbdp005176	Scandione	Flavonoids	C16H12O7	317.07	153.05	316.058	[M+H]+	3	-	-	161954	112376	117946	137165	115161	529891	289446	341102	409668	315274	302566	214351	411273	258459	312812	227153	285859	294408	256506	290133	237250	225698	674977	231474	450338	117544	217175	99271.9	167359	158223	201584	379850	199272	290717	289561	286901	306746	214173	296823
pmn001716	Carthamone*	Flavonoids	C21H20O11	447.09	285.04	448.101	[M-H]-	3	86579-00-2	C08598	138389	123429	147367	130909	135398	157124	157553	173410	157338	165481	163823	140638	123942	152230	132290	78935.6	95695.6	86761.1	87315.6	91228.4	129912	121488	217587	125700	169538	152935	142450	179970	147692	161210	142603	131581	122599	137092	127090	137496	241405	279522	189451
WaYn005089	Neosakuranin	Flavonoids	C22H24O10	447.13	285.08	448.137	[M-H]-	3	31187-54-9	-	138389	123429	147367	130909	135398	157124	157553	173410	157338	165481	163823	140638	123942	152230	132290	78935.6	95695.6	86761.1	87315.6	91228.4	136734	121488	148273	129111	134881	109060	110630	112972	109845	111801	142603	131581	132148	137092	131865	137496	138450	135752	137973
Cmxp005429	Okanin	Flavonoids	C15H12O6	289.07	153.02	288.063	[M+H]+	3	484-76-4	C08724	134859	147166	204610	141012	175888	52954.4	41160.8	30187.3	47057.6	35674.1	20103.6	18608.5	21493.5	19356	20051	52244.7	37468.6	42898.7	44856.6	40183.6	18832.1	28029.9	24587.8	23431	26308.8	6839.02	13960.7	12879.9	10399.8	13420.3	18554.1	34701.4	22919.4	26627.8	28810.4	33604.4	43031.4	25960.5	38317.9
Xmgp006913	2,4,2',4'-tetrahydroxy-3'-prenylchalcone	Flavonoids	C20H20O5	341.14	137.06	340.131	[M+H]+	3	-	-	112398	132643	131161	122521	131902	44004.4	75436.4	37860.5	59720.4	56648.4	40058.5	26880.3	23990.3	33469.4	25435.3	12497	11046.1	28473	11771.6	19759.5	25578.6	9993.68	12142.8	17786.1	11068.3	1998.74	1998.74	1998.74	1998.74	1998.74	34830.5	13674.5	31909.9	24252.5	22792.2	1998.74	1998.74	1998.74	1998.74
Zbnp010162	Citrunobin	Flavonoids	C21H20O5	353.14	203.03	352.13	[M+H]+	1	126026-23-1	-	111790	111790	111790	111790	111790	577530	581952	665308	579741	623630	2.73949e+06	2.8535e+06	2.77247e+06	2.7965e+06	2.81299e+06	569672	613565	558949	591619	586257	1.13889e+06	992183	987899	1.06554e+06	990041	1.029e+06	956756	887689	992879	922222	859697	895682	942436	877690	919059	837559	764249	792944	800904
Zblp004882	4'-Hydroxy-3,5-dimethoxydihydrochalcone	Flavonoids	C17H18O4	287.14	121.03	286.12	[M+H]+	3	-	-	86302.2	59386.6	119269	72844.4	89327.9	50216.7	46247.1	49693.9	48231.9	47970.5	1357.69	1357.69	1357.69	1357.69	1357.69	17046.6	21401	6788.44	19223.8	14094.7	20574	17486.4	55898.1	19030.2	36692.2	1357.69	1357.69	1357.69	1357.69	1357.69	1357.69	1357.69	1357.69	1357.69	1357.69	21970	25358.4	14833.5	23664.2
pme1201	Phloretin	Flavonoids	C15H14O5	273.08	167.03	274.084	[M-H]-	3	60-82-2	C00774	83476.3	75787.7	68843.6	79632	72315.6	40500.9	38922.5	43281.1	39711.7	41101.8	9417.46	9946.8	7934.97	9682.13	8940.88	16620.3	16144.7	18370.8	16382.5	17257.7	901.117	901.117	901.117	901.117	901.117	8691.52	8101.87	9466.31	8396.69	8784.09	7825.35	7524.57	8417.19	7674.96	7970.88	6679.86	4977.78	4505.58	5828.82
Zbpn005555	Phloretin-4'-O-glucoside (Trilobatin)*	Flavonoids	C21H24O10	435.13	273.08	436.137	[M-H]-	1	4192-90-9	-	52541.4	37574.6	53162.7	45058	45368.7	463446	369668	357363	416557	363515	98909.3	99917.3	77579.4	99413.3	88748.3	523870	615582	588769	569726	602176	89741.1	70084.9	92548.6	79913	81316.7	638713	526892	624252	582802	575572	1.06297e+06	1.30474e+06	1.16262e+06	1.18385e+06	1.23368e+06	120964	126972	127943	123968
HJN055	Dihydrocharcone-4'-O-glucoside*	Flavonoids	C21H24O10	435.13	273.08	436.137	[M-H]-	1	-	-	52541.4	37574.6	53162.7	45058	45368.7	463446	369668	357363	416557	363515	98909.3	99917.3	77579.4	99413.3	88748.3	523870	615582	588769	569726	602176	89741.1	70084.9	92548.6	79913	81316.7	638713	526892	624252	582802	575572	1.06297e+06	1.30474e+06	1.16262e+06	1.18385e+06	1.23368e+06	120964	126972	127943	123968
MWSslk181	Isoliquiritin	Flavonoids	C21H22O9	419.13	257.09	418.126	[M+H]+	3	5041-81-6	C16978	51382.3	57753.7	59083.3	54568	58418.5	23558.3	31303.5	37287.4	27430.9	34295.4	116793	96281.3	68841.9	106537	82561.6	43664	52162.2	50368.7	47913.1	51265.5	22201.7	21347.8	28877	21774.8	25112.4	15611.5	17349.4	15766.2	16480.4	16557.8	59530	66325.7	56357.8	62927.8	61341.7	33992.3	24584.8	20015.5	29288.5
MWSHY0112	Xanthohumol	Flavonoids	C21H22O5	355.15	179.04	354.147	[M+H]+	3	6754-58-1	C16417	30644.3	20679.7	26921.2	25662	23800.4	17216.2	12763.2	11468.9	14989.7	12116.1	59750.9	66215.3	65361.3	62983.1	65788.3	24443.5	23272.1	17913	23857.8	20592.5	67107.8	43886.9	55846.7	55497.3	49866.8	15745.4	14840.9	12994.2	15293.2	13917.5	4701.01	8994.38	5883.51	6847.7	7438.95	13812.5	17902.4	12472.5	15857.5
MWSslk141	Hesperidin methylchalcone	Flavonoids	C29H36O15	625.22	317.1	624.205	[M+H]+	2	24292-52-2	-	29135.2	28674	32588.8	28904.6	30631.4	167550	164232	139743	165891	151988	395898	390546	246806	393222	318676	148255	134310	114054	141283	124182	241143	217973	268264	229558	243119	391668	200991	332066	296330	266529	122600	181825	196767	152212	189296	127700	110582	167743	119141
mws2118	Phloretin-2'-O-glucoside (Phlorizin)	Flavonoids	C21H24O10	435.13	167.04	436.137	[M-H]-	2	60-81-1	C01604	28049.6	42299.7	43925.9	35174.6	43112.8	250316	272014	247440	261165	259727	55517.7	54391.5	60279.1	54954.6	57335.3	374190	346369	384913	360279	365641	53930.8	45535.2	46149.1	49733	45842.2	365657	326101	366711	345879	346406	617520	611105	716537	614313	663821	72142.3	73364.2	65526.5	72753.2
Lasp002993	Isobavachalcone glucoside	Flavonoids	C26H30O9	487.19	325.14	486.189	[M+H]+	3	-	-	11377	11377	11377	11377	11377	11377	11377	11377	11377	11377	123481	187724	111262	155602	149493	92461.9	56885.1	117833	74673.5	87358.9	102790	174423	73512.9	138606	123968	158540	246710	146778	202625	196744	60048.7	81439.8	84521.4	70744.3	82980.6	197003	303102	274282	250053
Lmsn003297	3,4,2',4',6'-Pentahydroxychalcone-4'-O-glucoside	Flavonoids	C21H22O11	449.11	287.06	450.116	[M-H]-	1	-	C16408	10369.9	10369.9	10369.9	10369.9	10369.9	97427	88591	102202	93009	95396.3	10369.9	10369.9	10369.9	10369.9	10369.9	192933	168739	98888.6	180836	133814	51849.3	63990.3	91383.9	57919.8	77687.1	162930	169039	119902	165985	144471	239691	217843	236273	228767	227058	185605	220686	203868	203146
Hmln006813	4'-Hydroxy-2,4,6-trimethoxydihydrochalcone; Loureirin B	Flavonoids	C18H20O5	315.12	255.11	316.131	[M-H]-	3	119425-90-0	-	8820.04	8820.04	8820.04	8820.04	8820.04	73511.7	75967.3	72636	74739.5	74301.7	8820.04	8820.04	8820.04	8820.04	8820.04	191713	238620	183160	215167	210890	8820.04	8820.04	8820.04	8820.04	8820.04	111801	82738.6	125233	97270.1	103986	246881	174053	226261	210467	200157	8820.04	8820.04	8820.04	8820.04
Wagp009231	6'-Hydroxy-3,4,2',3',4',5'-Hexamethoxychalcone	Flavonoids	C21H24O8	405.15	241.07	404.147	[M+H]+	3	-	-	8340.38	8340.38	8340.38	8340.38	8340.38	47974.1	55262.4	48641.9	51618.2	51952.2	61442.8	65351.3	50418.8	63397	57885	51818.9	57913.1	63855	54866	60884	60748.4	55315.5	62570	58031.9	58942.7	93774.5	70867.4	69305.9	82320.9	70086.6	67856.9	74527.7	67991.6	71192.3	71259.6	49794.2	41701.9	42632.8	45748
Cmxn004016	Dihydromarein	Flavonoids	C21H24O11	451.13	289.08	452.132	[M-H]-	3	-	-	5770.32	5770.32	5770.32	5770.32	5770.32	92965.5	106847	96746.4	99906	101796	131019	72455.3	89391.6	101737	80923.5	109914	102090	112475	106002	107282	128414	102732	76617.9	115573	89674.8	5770.32	5770.32	5770.32	5770.32	5770.32	117563	96694.4	123315	107129	110005	57064.8	28851.6	73238.8	42958.2
Wagp007958	3,6'-Dihydroxy-3',4,2',4'-Tetramethoxychalcone	Flavonoids	C19H20O7	361.13	211.06	360.121	[M+H]+	1	-	-	4542.06	4542.06	4542.06	4542.06	4542.06	37433.9	22710.3	32228.4	30072.1	27469.3	34336.4	28206.1	29916	31271.2	29061	155031	155452	127524	155241	141488	4542.06	4542.06	4542.06	4542.06	4542.06	106360	103146	59635.3	104753	81390.6	164351	168337	141207	166344	154772	92097.1	59517.6	52649.7	75807.3
Lmsp004137	3,4,2',4',6'-Pentahydroxychalcone	Flavonoids	C15H12O6	289.07	163.04	288.063	[M+H]+	3	73692-51-0	C15525	4129.03	4129.03	4129.03	4129.03	4129.03	278553	180752	241407	229652	211080	4129.03	4129.03	4129.03	4129.03	4129.03	128339	110837	131017	119588	120927	34605.6	38877.2	20645.1	36741.4	29761.2	153268	95003.7	97227.3	124136	96115.5	149454	185222	123667	167338	154444	86296.6	143548	85020.4	114922
pme2960	Naringenin chalcone; 2',4,4',6'-Tetrahydroxychalcone	Flavonoids	C15H12O5	273.08	153.02	272.068	[M+H]+	3	73692-50-9	C06561	1584.15	1584.15	1584.15	1584.15	1584.15	1584.15	1584.15	1584.15	1584.15	1584.15	1584.15	1584.15	1584.15	1584.15	1584.15	21250.9	23470.4	22280.4	22360.7	22875.4	11420.4	10831.5	8447.08	11126	9639.3	94934.9	80358.2	62115.7	87646.5	71236.9	58980.3	78036	69921.4	68508.2	73978.7	7920.75	15712.3	11497.9	11816.5
Sagp004552	Maesopsin	Flavonoids	C15H12O6	289.07	149.02	288.063	[M+H]+	2	5989-16-2	C22553	8.3774e+06	7.56984e+06	7.56163e+06	7.97362e+06	7.56573e+06	85397.5	51963.6	81275.5	68680.6	66619.6	35310.9	29610.1	53186.9	32460.5	41398.5	36015.9	40349.7	74745	38182.8	57547.3	18445	28130.3	30948.9	23287.7	29539.6	3689	3689	3689	3689	3689	30876.3	78311.1	94500.9	54593.7	86406	74715.9	77784.1	60950.7	76250
Laxp005049	Bracteatin	Flavonoids	C15H10O7	303.05	229.05	302.043	[M+H]+	3	3260-50-2	C08577	657407	668844	701260	663126	685052	2.37717e+06	1.74637e+06	2.36142e+06	2.06177e+06	2.0539e+06	1.36543e+06	2.7756e+06	689673	2.07051e+06	1.73264e+06	881661	814085	798262	847873	806173	629118	900220	615948	764669	758084	1.80838e+06	1.01229e+06	3.85638e+06	1.41033e+06	2.43434e+06	1.14206e+06	710475	821728	926267	766102	786054	783680	489930	784867
Sagp002728	Maesopsin 4-O-Glucoside(Hovetrichoside C)	Flavonoids	C21H22O11	451.12	289.07	450.116	[M+H]+	3	-	-	372779	317168	281792	344974	299480	6920.49	6920.49	6920.49	6920.49	6920.49	6920.49	6920.49	6920.49	6920.49	6920.49	6920.49	6920.49	6920.49	6920.49	6920.49	6920.49	6920.49	6920.49	6920.49	6920.49	6920.49	6920.49	6920.49	6920.49	6920.49	6920.49	6920.49	6920.49	6920.49	6920.49	6920.49	6920.49	6920.49	6920.49
Cmxn006627	Maritimetin	Flavonoids	C15H10O6	285.04	185.06	286.048	[M-H]-	3	576-02-3	C08720	9285.5	10402.7	10456.4	9844.12	10429.6	22305.3	25416.1	22751.7	23860.7	24083.9	946.785	946.785	946.785	946.785	946.785	946.785	946.785	946.785	946.785	946.785	946.785	946.785	946.785	946.785	946.785	946.785	946.785	946.785	946.785	946.785	946.785	946.785	946.785	946.785	946.785	946.785	946.785	946.785	946.785
pme1598	Hesperetin-5-O-glucoside	Flavonoids	C22H24O11	463.12	301.07	464.132	[M-H]-	2	69651-80-5	-	9.44436e+06	8.99704e+06	8.63284e+06	9.2207e+06	8.81494e+06	1.01757e+07	1.14575e+07	1.06146e+07	1.08166e+07	1.10361e+07	1.37052e+06	1.19646e+06	1.41236e+06	1.28349e+06	1.30441e+06	7.80961e+06	8.41222e+06	7.97545e+06	8.11091e+06	8.19384e+06	3.07068e+06	3.60372e+06	3.58805e+06	3.3372e+06	3.59589e+06	4.4176e+06	4.37895e+06	4.72517e+06	4.39828e+06	4.55206e+06	9.41888e+06	9.21978e+06	8.10397e+06	9.31933e+06	8.66188e+06	7.10302e+06	6.29633e+06	6.3322e+06	6.69967e+06
Ybnn006457	Artocarpanone	Flavonoids	C16H14O6	301.07	151	302.079	[M-H]-	2	-	-	7.38735e+06	7.49826e+06	7.37913e+06	7.4428e+06	7.43869e+06	2.38513e+07	2.89772e+07	2.5656e+07	2.64142e+07	2.73166e+07	288609	304652	311140	296631	307896	1.02607e+06	1.14771e+06	1.0506e+06	1.08689e+06	1.09915e+06	104676	134534	130883	119605	132709	509564	523467	378326	516515	450897	372767	371450	341229	372108	356339	2.57177e+06	2.47475e+06	2.36337e+06	2.52326e+06
Lmtp003948	3',5',5,7-Tetrahydroxy-4'-methoxyflavanone-3'-O-glucoside	Flavonoids	C22H24O12	481.13	319.05	480.127	[M+H]+	3	-	-	2.585e+06	3.19686e+06	2.4755e+06	2.89093e+06	2.83618e+06	1.04016e+07	1.08162e+07	1.05053e+07	1.06089e+07	1.06607e+07	60771.7	60771.7	60771.7	60771.7	60771.7	2.91547e+07	4.41181e+07	3.40878e+07	3.66364e+07	3.91029e+07	303859	389714	389359	346786	389537	1.2597e+07	1.61163e+07	6.56824e+06	1.43566e+07	1.13423e+07	2.63213e+07	3.49344e+07	3.00215e+07	3.06278e+07	3.24779e+07	4.1266e+07	2.84636e+07	3.9292e+07	3.48648e+07
HJN090	Isocoreopsin*	Flavonoids	C21H22O10	433.11	271.06	434.121	[M-H]-	3	-	-	1.71413e+06	1.69503e+06	1.65192e+06	1.70458e+06	1.67347e+06	368456	377093	415688	372774	396391	120530	122232	115669	121381	118951	685265	676746	627905	681005	652325	103335	82696.8	115294	93015.7	98995.3	322281	301142	330094	311712	315618	654122	699003	753112	676562	726057	770759	744419	770265	757589
mws1179	Naringenin-7-O-glucoside (Prunin)*	Flavonoids	C21H22O10	433.11	271.07	434.121	[M-H]-	3	529-55-5	C09099	1.01836e+06	986967	958206	1.00267e+06	972586	214236	207605	265455	210921	236530	101633	120217	136152	110925	128184	818287	575414	518083	696851	546749	59853.3	88465.8	67024.4	74159.5	77745.1	174295	204002	212025	189149	208014	419231	430870	428211	425050	429541	452624	440795	415545	446710
MWSprf134	Plantagoside	Flavonoids	C21H22O12	467.12	305.07	466.111	[M+H]+	2	78708-33-5	C17531	1.00011e+06	1.26761e+06	2.06119e+06	1.13386e+06	1.6644e+06	1.12541e+06	1.07918e+06	1.04312e+06	1.10229e+06	1.06115e+06	1.29528e+06	1.01457e+06	963712	1.15493e+06	989143	656860	951783	959326	804322	955555	623587	1.33767e+06	1.06343e+06	980626	1.20055e+06	1.32474e+06	2.22147e+06	1.33415e+06	1.7731e+06	1.77781e+06	1.561e+06	614361	1.23447e+06	1.08768e+06	924415	1.15599e+06	672151	1.05122e+06	914072
MWS20145	Eriodictyol-7-O-glucoside	Flavonoids	C21H22O11	451.12	289.07	450.116	[M+H]+	1	38965-51-4	-	760752	577251	649236	669001	613243	52553.1	193288	77983.2	122921	135636	493786	330011	877029	411898	603520	484440	479841	446526	482141	463184	499466	453965	488232	476715	471098	10510.6	10510.6	10510.6	10510.6	10510.6	426371	451050	332458	438711	391754	422432	433384	390841	427908
Cmxp004977	Isookanin	Flavonoids	C15H12O6	289.07	153.02	288.063	[M+H]+	3	-	-	523990	555227	468251	539609	511739	82469.7	69853.4	78835.5	76161.6	74344.4	15938.1	23143.6	28185.8	19540.8	25664.7	45387.1	31152.8	42937.8	38270	37045.3	2083.1	2083.1	2083.1	2083.1	2083.1	2083.1	2083.1	2083.1	2083.1	2083.1	2083.1	2083.1	2083.1	2083.1	2083.1	40157.9	48094.1	43720.6	44126
Lacn005875	Phellodensin D	Flavonoids	C20H20O6	355.12	193.09	356.126	[M-H]-	3	-	-	190271	186499	182038	188385	184269	738.668	738.668	738.668	738.668	738.668	738.668	738.668	738.668	738.668	738.668	738.668	738.668	738.668	738.668	738.668	738.668	738.668	738.668	738.668	738.668	738.668	738.668	738.668	738.668	738.668	25683.7	17033.1	3693.34	21358.4	10363.2	738.668	738.668	738.668	738.668
MWSHY0124	Pinocembrin (Dihydrochrysin)	Flavonoids	C15H12O4	257.08	153.02	256.074	[M+H]+	1	480-39-7	C09827	177768	133140	149203	155454	141172	248369	266765	225327	257567	246046	261905	410940	421992	336422	416466	689052	643846	661038	666449	652442	134510	141983	156244	138247	149113	115047	99513.9	91725.1	107281	95619.5	569711	833984	613433	701847	723709	374080	304940	345339	339510
pmb0618	Hesperetin-8-C-glucoside-3'-O-glucoside	Flavonoids	C28H34O16	627.19	465.1	626.185	[M+H]+	3	-	-	167587	178035	189789	172811	183912	2.28783e+06	2.42644e+06	2.91139e+06	2.35714e+06	2.66891e+06	4.83529e+06	3.28348e+06	2.48715e+06	4.05938e+06	2.88531e+06	1.94818e+06	1.4894e+06	1.6362e+06	1.71879e+06	1.5628e+06	1.53476e+06	1.92736e+06	1.34997e+06	1.73106e+06	1.63867e+06	2.0287e+06	1.57174e+06	1.56604e+06	1.80022e+06	1.56889e+06	1.97203e+06	2.18775e+06	1.95154e+06	2.07989e+06	2.06965e+06	1.27374e+06	1.52205e+06	1.23059e+06	1.3979e+06
mws0046	Naringenin-7-O-Neohesperidoside(Naringin)*	Flavonoids	C27H32O14	579.17	271.06	580.179	[M-H]-	3	10236-47-2	C09789	154996	132376	158252	143686	145314	63603.6	43071.9	52448	53337.8	47760	47340	50024.1	49327.9	48682.1	49676	70512.9	67634.6	43481	69073.7	55557.8	26927	36839.2	41295.2	31883.1	39067.2	117544	108030	127442	112787	117736	86047.9	90437.9	119099	88242.9	104768	60972.6	97980.5	84691.4	79476.6
mws1066	Naringenin-7-O-Rutinoside(Narirutin)*	Flavonoids	C27H32O14	579.17	271.06	580.179	[M-H]-	3	14259-46-2	C09793	152224	192058	165339	172141	178698	58180.1	48606.8	62169.1	53393.4	55388	71248.5	42096.2	48518.3	56672.3	45307.3	52255.7	72059.5	78037.3	62157.6	75048.4	26927	42645.4	41295.2	34786.2	41970.3	117544	108030	127442	112787	117736	95794	90553.3	119099	93173.6	104826	79804.1	97980.5	84691.4	88892.3
Lmcn005735	Methylhesperidin	Flavonoids	C29H36O15	623.2	315.08	624.205	[M-H]-	2	11013-97-1	C17393	146427	146427	146427	146427	146427	1.17821e+07	1.0231e+07	1.16872e+07	1.10065e+07	1.09591e+07	7.67589e+06	7.13717e+06	7.03556e+06	7.40653e+06	7.08636e+06	3.28785e+06	3.31304e+06	3.60154e+06	3.30044e+06	3.45729e+06	2.41859e+06	1.86304e+06	2.50513e+06	2.14082e+06	2.18409e+06	734665	732134	822367	733399	777250	2.45312e+06	3.06063e+06	2.58589e+06	2.75688e+06	2.82326e+06	1.11714e+07	1.11027e+07	1.17195e+07	1.1137e+07
Zbnn006442	Eriodictyol (5,7,3',4'-Tetrahydroxyflavanone)	Flavonoids	C15H12O6	287.05	135.04	288.063	[M-H]-	3	552-58-9	C05631	127856	140596	139052	134226	139824	52902.7	49468	55945.1	51185.3	52706.6	18962.7	22018.4	32952	20490.6	27485.2	56908.7	71818.4	59113.3	64363.5	65465.8	23705	28023.9	31220.4	25864.4	29622.1	12943.1	11061.3	10937.8	12002.2	10999.6	29909.6	31281.3	32354.1	30595.5	31817.7	63750.1	53262.1	62457.9	58506.1
Smbn003459	Carthamidin	Flavonoids	C15H12O6	287.05	153.01	288.063	[M-H]-	3	479-54-9	C16940	119374	115972	130269	117673	123120	18862.2	25371.6	21884.6	22116.9	23628.1	5282.13	9040.96	8969.52	7161.54	9005.24	5791.86	10608.5	12175.8	8200.16	11392.1	1056.43	1056.43	1056.43	1056.43	1056.43	1056.43	1056.43	1056.43	1056.43	1056.43	1056.43	1056.43	1056.43	1056.43	1056.43	16975.7	14512.3	16267.9	15744
mws0036	Hesperetin-7-O-rutinoside (Hesperidin)	Flavonoids	C28H34O15	609.18	301.09	610.19	[M-H]-	2	520-26-3	C09755	108527	146038	167397	127283	156717	9.8969e+06	9.82244e+06	1.0181e+07	9.85967e+06	1.00017e+07	6.86326e+06	6.82777e+06	7.37994e+06	6.84551e+06	7.10386e+06	4.62717e+06	5.44091e+06	5.05598e+06	5.03404e+06	5.24845e+06	2.47795e+06	2.33003e+06	2.73563e+06	2.40399e+06	2.53283e+06	1.50295e+06	1.4801e+06	1.28784e+06	1.49152e+06	1.38397e+06	3.18778e+06	3.94681e+06	3.60067e+06	3.5673e+06	3.77374e+06	8.90417e+06	8.69077e+06	8.92274e+06	8.79747e+06
HJN079	Pinocembrin-7-O-rutinoside*	Flavonoids	C27H32O13	563.18	255.07	564.184	[M-H]-	2	118985-31-2	-	98899.4	109598	108233	104249	108916	140071	150288	147613	145179	148950	476376	512534	427512	494455	470023	225118	267786	256288	246452	262037	103873	101254	103275	102563	102264	68799.1	71668.2	73509.7	70233.6	72588.9	262689	245494	282558	254092	264026	129393	131547	137657	130470
Hmqn003268	Dihydrotricetin	Flavonoids	C15H12O7	303.05	151.03	304.058	[M-H]-	3	-	-	98223	114881	113404	106552	114142	137503	134588	143822	136046	139205	29958.4	29318	32123.3	29638.2	30720.7	105687	101789	110383	103738	106086	5863.6	5863.6	5863.6	5863.6	5863.6	5863.6	5863.6	5863.6	5863.6	5863.6	48664.4	67825	57844	58244.7	62834.5	63785.2	52250.7	64541	58018
HJN076	Pinocembrin-7-O-neohesperidoside*	Flavonoids	C27H32O13	563.18	255.07	564.184	[M-H]-	2	13241-31-1	C09828	95514.8	102170	95268	98842.3	98718.9	154998	169202	123455	162100	146329	470350	445710	470248	458030	457979	228048	225306	226505	226677	225905	97626.1	83685	98093.7	90655.5	90889.3	67367.7	68480	81695.3	67923.8	75087.6	246401	286218	268738	266309	277478	138375	125405	119327	131890
MWStz385	Eriodictyol 7-O-glucuronide	Flavonoids	C21H20O12	463.09	287.06	464.096	[M-H]-	2	125535-06-0	-	92675.2	100937	116734	96806	108835	164422	199086	207961	181754	203523	13377.3	13377.3	13377.3	13377.3	13377.3	148034	181405	138587	164720	159996	13377.3	13377.3	13377.3	13377.3	13377.3	72172.9	70326.7	66886.6	71249.8	68606.6	108882	105847	132884	107365	119365	100168	79610.3	91557.3	89889.3
Zmhn001036	Choerospondin	Flavonoids	C21H22O10	433.11	271.06	434.121	[M-H]-	3	81202-36-0	-	89281.8	153892	135540	121587	144716	666597	700514	698601	683556	699558	220175	270512	232472	245343	251492	1.02177e+06	1.03245e+06	924687	1.02711e+06	978568	139228	153516	178173	146372	165844	921859	873693	901873	897776	887783	1.33834e+06	1.37251e+06	1.26499e+06	1.35543e+06	1.31875e+06	624400	567981	714889	596190
MWStz612	Neoeriocitrin	Flavonoids	C27H32O15	597.18	289.07	596.174	[M+H]+	2	13241-32-2	C09805	83585.6	117700	53596.8	100643	85648.7	2259.98	2259.98	2259.98	2259.98	2259.98	52333.3	45122.8	110493	48728.1	77808.1	21818.5	30673.2	11299.9	26245.9	20986.5	107594	79922.1	93547.6	93758.2	86734.8	37741.6	104135	22552.4	70938.1	63343.5	49209	37892.1	44391.7	43550.6	41141.9	53278.5	91992.7	58118.3	72635.6
pme1611	Isohemiphloin	Flavonoids	C21H22O10	433.11	313.07	434.121	[M-H]-	3	3682-02-8	-	67378.3	57499.8	75586	62439.1	66542.9	85502	61406.7	46261.8	73454.4	53834.3	12145.8	29255.5	23049.7	20700.7	26152.6	38946.7	119815	48824.5	79381.1	84320	52248.8	43904.5	39301.7	48076.7	41603.1	93137.2	68292.2	83736.5	80714.7	76014.3	71148.8	66835.7	73009	68992.2	69922.3	112766	36077.8	48784.2	74422
Lcyp000688	Verecundin(Pinocembrin-5-glucoside)*	Flavonoids	C21H22O9	419.13	257.08	418.126	[M+H]+	3	-	-	63945.3	44306.3	61342.6	54125.8	52824.5	27597.2	30998.3	17595.5	29297.8	24296.9	91831.2	79464.3	112240	85647.7	95852	38718.2	49405.5	45356.7	44061.9	47381.1	27974.8	36077.1	19571.6	32026	27824.4	19179.2	18837.8	13771.3	19008.5	16304.5	48962.2	48948.1	58616.9	48955.2	53782.5	28785.2	40384.9	31305.1	34585
HJN087	Naringenin-4'-O-glucoside*	Flavonoids	C21H22O10	433.12	271.06	434.121	[M-H]-	3	-	-	60372.4	87393.8	95694.3	73883.1	91544.1	66369.4	56413.9	90902	61391.6	73657.9	140837	156724	122603	148781	139663	170563	135855	122422	153209	129139	25764.9	24328.9	13272.6	25046.9	18800.8	90801	66145.6	91217.4	78473.3	78681.5	225318	244895	202785	235107	223840	84495.7	63387.8	69954	73941.7
mws1033	Homoeriodictyol	Flavonoids	C16H14O6	303.09	153.02	302.079	[M+H]+	3	446-71-9	C09756	54737.4	35169.8	57755	44953.6	46462.4	25092	34097.7	46632.2	29594.9	40364.9	33894.4	43067.1	40165.7	38480.7	41616.4	37568.4	52263.9	29343.4	44916.1	40803.7	28212	30633.3	23519.9	29422.6	27076.6	1104.88	1104.88	1104.88	1104.88	1104.88	11288.3	5524.39	9626.81	8406.35	7575.6	44025.5	51721.9	36234.5	47873.7
Labp005025	5-O-Malonylisosakuranin	Flavonoids	C25H26O13	535.14	287.09	534.137	[M+H]+	3	-	-	49835.7	49835.7	49835.7	49835.7	49835.7	1.70463e+06	1.69873e+06	1.96534e+06	1.70168e+06	1.83204e+06	2.93099e+06	3.19769e+06	2.25019e+06	3.06434e+06	2.72394e+06	595704	449485	482686	522594	466086	1.55929e+06	1.02378e+06	1.0882e+06	1.29154e+06	1.05599e+06	497157	385556	438032	441356	411794	551593	647884	531173	599739	589529	272035	267863	249178	269949
Lmdn003665	Farrerol-5,7-di-O-glucoside	Flavonoids	C29H36O15	623.2	299.09	624.205	[M-H]-	3	-	-	29961	30894.8	40055.5	30427.9	35475.2	110012	101848	114067	105930	107957	110810	117485	58831.3	114147	88158	77823.6	87415.1	96907.9	82619.3	92161.5	100229	89651	96249.3	94939.8	92950.2	26179.7	44005.2	27707	35092.5	35856.1	75112.1	65400.1	65832.3	70256.1	65616.2	77829.4	88984.6	88731.9	83407
Lmyp004617	Pinocembrin-7-O-glucoside (Pinocembroside)*	Flavonoids	C21H22O9	419.13	257.08	418.126	[M+H]+	3	75829-43-5	-	22298.4	13635.5	19913.6	17966.9	16774.5	1125.57	1125.57	1125.57	1125.57	1125.57	1125.57	1125.57	1125.57	1125.57	1125.57	31117.5	40861.6	18438.5	35989.6	29650.1	1125.57	1125.57	1125.57	1125.57	1125.57	1125.57	1125.57	1125.57	1125.57	1125.57	5627.86	9522.23	7137.69	7575.05	8329.96	16322.1	20126.8	16891.7	18224.5
mws0463	Hesperetin	Flavonoids	C16H14O6	301.07	164.01	302.079	[M-H]-	2	520-33-2	C01709	21946.8	24737.4	32308.8	23342.1	28523.1	24119.9	20300.8	26438.2	22210.3	23369.5	27442.5	30543.8	27101.3	28993.1	28822.5	16151.3	19802.1	23525.2	17976.7	21663.7	13373.4	15906.1	12578.1	14639.7	14242.1	1454.05	1454.05	1454.05	1454.05	1454.05	7389.73	7270.26	8501.72	7329.99	7885.99	34264.7	35721.1	39396.2	34992.9
mws0791	Poncirin (Isosakuranetin-7-O-neohesperidoside)*	Flavonoids	C28H34O14	593.19	285.08	594.195	[M-H]-	3	14941-08-3	C09830	21036.4	20115.5	37199.4	20576	28657.5	37388.5	30131.7	11684	33760.1	20907.9	39487.8	33621.6	43108.9	36554.7	38365.2	32925	24409.3	32883.4	28667.1	28646.3	24786.7	18832.7	37600.2	21809.7	28216.5	16422.5	17510.3	24046.6	16966.4	20778.5	23051.5	26502	22165.3	24776.7	24333.6	20436.5	21892.4	17670	21164.5
MWSslk252	Didymin (Isosakuranetin-7-O-rutinoside)*	Flavonoids	C28H34O14	593.19	285.08	594.195	[M-H]-	3	14259-47-3	-	21036.4	20115.5	37199.4	20576	28657.5	37388.5	30131.7	11684	33760.1	20907.9	39487.8	33621.6	43108.9	36554.7	38365.2	32925	24409.3	32883.4	28667.1	28646.3	24786.7	18832.7	37600.2	21809.7	28216.5	16422.5	17510.3	24046.6	16966.4	20778.5	23051.5	26502	22165.3	24776.7	24333.6	20436.5	21892.4	17670	21164.5
Lahp003599	Homoeriodictyol-7,4'-di-O-β-D-glucopyranoside	Flavonoids	C28H34O16	627.19	303.09	626.185	[M+H]+	2	-	-	15828.2	15828.2	15828.2	15828.2	15828.2	104518	167008	145463	135763	156235	324113	197078	151747	260595	174412	85068.1	175525	100458	130297	137992	235438	326845	245128	281141	285987	125789	79141	260747	102465	169944	118283	154064	201101	136173	177582	150870	123931	125323	137401
Lmsp009013	4',6-Dihydroxy-5,7-dimethoxyflavanone*	Flavonoids	C17H16O6	317.1	197.05	316.095	[M+H]+	1	6951-57-1	C14969	14092.1	14092.1	14092.1	14092.1	14092.1	75112.8	72513.8	83840.4	73813.3	78177.1	162985	186166	155451	174575	170809	231525	234699	171323	233112	203011	70460.6	94089.7	82809.5	82275.2	88449.6	232670	145521	208572	189095	177046	234277	236428	244116	235353	240272	122461	113769	118597	118115
Lmdp007354	5,4'-Dihydroxy-7,8-dimethoxyflavanone*	Flavonoids	C17H16O6	317.1	197.04	316.095	[M+H]+	1	-	-	14092.1	14092.1	14092.1	14092.1	14092.1	75112.8	72513.8	83840.4	73813.3	78177.1	162985	186166	155451	174575	170809	231525	234699	171323	233112	203011	70460.6	94089.7	82809.5	82275.2	88449.6	232670	145521	208572	189095	177046	234277	236428	244116	235353	240272	122461	113769	118597	118115
MWSHY0089	5,4'-Dihydroxy-7-methoxyflavanone (Sakuranetin)	Flavonoids	C16H14O5	287.09	167.03	286.084	[M+H]+	3	2957-21-3	C09833	10761.2	12100.8	10837	11431	11468.9	66689.8	79223.9	76848.6	72956.9	78036.2	24506.3	14531.8	23840	19519	19185.9	118563	91746.9	87673.8	105155	89710.3	24130.9	27864.8	20973.4	25997.9	24419.1	11333.9	12519.6	9151.94	11926.7	10835.8	33633.9	22473.7	23122.5	28053.8	22798.1	75362.8	110076	124713	92719.2
Lmsp009245	3',5-Dihydroxy-4',6,7-Trimethoxyflavanone	Flavonoids	C18H18O7	347.11	197.05	346.105	[M+H]+	2	-	-	2334.03	2334.03	2334.03	2334.03	2334.03	38421.5	30066.4	32531.9	34243.9	31299.1	30931.1	30374.4	28704.9	30652.7	29539.7	74253.3	80678.9	66935.9	77466.1	73807.4	15083.2	11670.1	15581.5	13376.7	13625.8	64322.5	63365.7	50459.4	63844.1	56912.6	69806.7	74999.5	66021.7	72403.1	70510.6	33098.6	40799.1	42946.4	36948.9
pme0376	Naringenin (5,7,4'-Trihydroxyflavanone)	Flavonoids	C15H12O5	271.06	151	272.068	[M-H]-	1	480-41-1	C00509	2278.59	2278.59	2278.59	2278.59	2278.59	2278.59	2278.59	2278.59	2278.59	2278.59	2278.59	2278.59	2278.59	2278.59	2278.59	25747.5	31212.3	23147.6	28479.9	27180	12679.2	13190.8	11392.9	12935	12291.9	78717.7	72009.7	61770.9	75363.7	66890.3	58910.6	57312.2	58244	58111.4	57778.1	18881	15351.2	13071	17116.1
WaYp006799	Pinostrobin 5-O-Glucoside	Flavonoids	C22H24O9	433.15	271.1	432.142	[M+H]+	3	-	-	1562.31	1562.31	1562.31	1562.31	1562.31	25751.1	7811.55	8149.47	16781.3	7980.51	91593.4	63773.3	62059.9	77683.4	62916.6	65477.9	51214.3	48602	58346.1	49908.2	20572.6	14021.5	17086.7	17297.1	15554.1	32598	26875.2	29390.4	29736.6	28132.8	53051.8	49787.9	44428.1	51419.9	47108	81571.6	80012.6	86323.6	80792.1
mws1175	Pinostrobin	Flavonoids	C16H14O4	271.1	167.03	270.089	[M+H]+	3	480-37-5	C16419	1354.98	1354.98	1354.98	1354.98	1354.98	30850	31484.5	44688.1	31167.3	38086.3	39771.9	27687.6	43120.1	33729.8	35403.9	141524	146247	143047	143885	144647	6774.9	6993.29	13890.2	6884.09	10441.7	40097.1	37896.8	31862.4	38996.9	34879.6	35856.9	42375.7	38593.3	39116.3	40484.5	62425.1	69573.6	66985.8	65999.4
MWSHY0165	Isosakuranetin-7-O-glucoside (Isosakuranin)	Flavonoids	C22H24O10	449.14	287.1	448.137	[M+H]+	3	491-69-0	-	1261	1261	1261	1261	1261	28077.8	6305.02	37647.3	17191.4	21976.1	1261	1261	1261	1261	1261	161225	74933.6	113582	118079	94257.6	1261	1261	1261	1261	1261	135227	98165.3	112374	116696	105270	253282	234076	274401	243679	254239	452814	278540	281663	365677
Lahn005567	Eriodictyol isovaleryl apiosyl glucoside	Flavonoids	C31H38O16	665.21	563.14	666.216	[M-H]-	2	-	-	1174.04	1174.04	1174.04	1174.04	1174.04	22356.2	26611.9	33148.2	24484.1	29880.1	7599.9	5870.18	6071.95	6735.04	5971.06	28339.4	25776.4	32500.5	27057.9	29138.4	1174.04	1174.04	1174.04	1174.04	1174.04	39238	44477.5	47731.4	41857.8	46104.5	10555.6	6036.91	6481.48	8296.23	6259.19	444104	438267	473019	441186
MWStz505	Blumeatin*	Flavonoids	C16H14O6	303.09	167.04	302.079	[M+H]+	1	118024-26-3	-	1091.59	1091.59	1091.59	1091.59	1091.59	50166.2	49205.5	39063.5	49685.8	44134.5	9276.12	5457.97	9825.81	7367.05	7641.89	66118.1	114862	113873	90490.2	114368	25020.4	47635.4	38271.4	36327.9	42953.4	43155.9	49643.6	109293	46399.8	79468.4	43170	28660.2	45978.4	35915.1	37319.3	93675	133979	116222	113827
Lmtn002796	Aromadendrin-7-O-glucoside	Flavonoids	C21H22O11	449.11	287.06	450.116	[M-H]-	1	28189-90-4	-	1.55217e+07	1.46449e+07	1.52964e+07	1.50833e+07	1.49706e+07	2.5177e+06	3.38015e+06	3.7569e+06	2.94892e+06	3.56853e+06	360838	337997	385930	349418	361964	2.02019e+06	2.20517e+06	2.24302e+06	2.11268e+06	2.2241e+06	330211	375877	397527	353044	386702	2.03138e+06	2.04971e+06	2.69976e+06	2.04055e+06	2.37474e+06	2.98875e+06	2.9739e+06	3.00088e+06	2.98132e+06	2.98739e+06	2.18288e+06	1.86553e+06	1.78219e+06	2.0242e+06
mws1094	Aromadendrin (Dihydrokaempferol)	Flavonoids	C15H12O6	287.06	259.07	288.063	[M-H]-	1	480-20-6	C00974	1.24789e+06	1.27766e+06	1.45856e+06	1.26278e+06	1.36811e+06	173278	207625	214786	190452	211206	54103.5	48768.3	63819.7	51435.9	56294	126511	105328	117515	115919	111422	9907.7	17854.7	11828.9	13881.2	14841.8	5684.97	3652.77	6215.18	4668.87	4933.98	17969.7	12468	15035.5	15218.8	13751.7	154214	153358	140297	153786
mws1361	Taxifolin-3-O-rhamnoside (Astilbin)	Flavonoids	C21H22O11	449.11	303.08	450.116	[M-H]-	3	29838-67-3	C17449	991632	1.01438e+06	866756	1.003e+06	940567	837781	792137	777935	814959	785036	170753	130985	161065	150869	146025	243977	301378	243560	272678	272469	44333.3	39961	30971.8	42147.2	35466.4	205937	187787	224931	196862	206359	227320	222203	224756	224762	223480	341025	327581	402732	334303
mws0044	Taxifolin(Dihydroquercetin)	Flavonoids	C15H12O7	303.05	125.02	304.058	[M-H]-	1	480-18-2	C01617	486650	571043	528604	528846	549823	397439	339286	356463	368362	347874	318551	251889	263629	285220	257759	353091	393387	350237	373239	371812	100115	132612	127020	116364	129816	46061.4	47169.9	52040.5	46615.6	49605.2	125149	168168	133460	146658	150814	152298	139936	154020	146117
Lmmn004625	Dihydrokaempferol-7-O-glucoside	Flavonoids	C21H22O11	449.11	287.06	450.116	[M-H]-	3	-	-	356301	311439	347142	333870	329291	43250.6	41650.8	31179.9	42450.7	36415.4	2837.57	2837.57	2837.57	2837.57	2837.57	120761	82640.2	97699.6	101701	90169.9	18003.8	19902.4	14187.9	18953.1	17045.1	46028.3	101190	96355.9	73609.3	98773.1	129741	115698	116405	122719	116052	118188	128082	117138	123135
pmp000530	Phellodendroside	Flavonoids	C26H30O11	519.19	357.13	518.179	[M+H]+	3	40451-69-2	-	352059	283625	286182	317842	284904	43038.3	43038.3	43038.3	43038.3	43038.3	43038.3	43038.3	43038.3	43038.3	43038.3	441150	659493	414828	550322	537160	1.5055e+06	1.78061e+06	1.70708e+06	1.64305e+06	1.74384e+06	1.04103e+06	1.98528e+06	412272	1.51316e+06	1.19878e+06	2.45762e+06	1.05445e+06	1.89365e+06	1.75604e+06	1.47405e+06	1.13671e+06	1.59437e+06	1.37601e+06	1.36554e+06
mws0744	Dihydromyricetin (Ampelopsin)	Flavonoids	C15H12O8	319.05	193.01	320.053	[M-H]-	3	27200-12-0	C02906	276827	304998	344028	290912	324513	165430	166499	140716	165964	153608	13454.9	19664.8	18609.7	16559.9	19137.2	309268	399496	304024	354382	351760	8275.36	12438.7	9291.6	10357	10865.1	575553	443337	442956	509445	443146	491585	401136	499429	446361	450283	260786	316332	272645	288559
HJN104	Dihydromyricetin-3-O-glucoside	Flavonoids	C21H22O13	481.14	319.08	482.106	[M-H]-	3	-	-	248488	295569	280945	272028	288257	115790	127415	126884	121602	127149	499876	497894	443732	498885	470813	461027	509765	440950	485396	475357	205760	282757	225257	244259	254007	123493	115378	124082	119436	119730	141892	106991	95947.7	124441	101469	336473	338466	379739	337470
MWSslk049	Silibinin	Flavonoids	C25H22O10	481.11	125.02	482.121	[M-H]-	3	22888-70-6	C07610	193016	176367	211768	184692	194067	849.328	849.328	849.328	849.328	849.328	4246.64	8055.72	5677.32	6151.18	6866.52	18672	27481.4	22112.2	23076.7	24796.8	849.328	849.328	849.328	849.328	849.328	849.328	849.328	849.328	849.328	849.328	10078.8	9202.67	9614.35	9640.76	9408.51	17042.4	13663.6	12471.1	15353
MWSHY0130	Taxifolin-7-O-rhamnoside	Flavonoids	C21H22O11	451.12	305.06	450.116	[M+H]+	3	137592-12-2	-	98008.2	78006.8	91622.6	88007.5	84814.7	47200.1	36009.4	52187.7	41604.7	44098.5	39946.9	46590.4	81356	43268.6	63973.2	51931.8	48368	26573	50149.9	37470.5	62328	43192.3	51583.9	52760.2	47388.1	117331	62641.1	51216.2	89985.9	56928.7	98324.7	93650.1	91117	95987.4	92383.5	58330.4	42972.3	53978.3	50651.3
mws1000	Fustin	Flavonoids	C15H12O6	287.06	149.02	288.063	[M-H]-	3	20725-03-5	C01378	40843.9	49342.9	41365.5	45093.4	45354.2	84385.7	77202	92654.8	80793.9	84928.4	7911.8	8835.9	9445.01	8373.85	9140.46	55013.9	59188.7	56567.2	57101.3	57877.9	1582.36	1582.36	1582.36	1582.36	1582.36	50376.6	27432.3	43271.3	38904.5	35351.8	81369.3	48084	69211.1	64726.7	58647.5	55972.3	38393.6	47553.8	47183
Lacn005442	Rhamnosyl Phellamurin	Flavonoids	C32H40O15	663.23	501.17	664.237	[M-H]-	3	-	-	5027.37	5027.37	5027.37	5027.37	5027.37	342914	247138	351627	295026	299382	210829	161871	164896	186350	163384	266844	243622	240191	255233	241907	166449	166914	220255	166681	193584	5027.37	5027.37	5027.37	5027.37	5027.37	195992	207763	177636	201878	192700	29857.5	32676.7	25136.9	31267.1
Lmpp003662	Delphinidin-3-O-(6''-O-p-coumaroyl)glucoside	Flavonoids	C30H27O14+	611.14	303.05	611.139	[M]+	3	-	C16370	5.23549e+07	5.5288e+07	4.95155e+07	5.38214e+07	5.24017e+07	4.61402e+07	4.59587e+07	3.03555e+07	4.60495e+07	3.81571e+07	4.04836e+07	4.25566e+07	2.21104e+07	4.15201e+07	3.23335e+07	1.69213e+07	3.00364e+07	2.54312e+07	2.34788e+07	2.77338e+07	2.54329e+07	1.04815e+07	3.48301e+07	1.79572e+07	2.26558e+07	4.92963e+07	5.9109e+07	3.84428e+07	5.42026e+07	4.87759e+07	3.57107e+07	2.61528e+07	3.99419e+07	3.09317e+07	3.30473e+07	4.16021e+07	2.57621e+07	2.47605e+07	3.36821e+07
Zbsp002256	Pelargonidin-3-O-rutinoside	Flavonoids	C27H31O14+	579.17	271.06	579.171	[M]+	3	-	C12644	4.30299e+06	4.12649e+06	3.90991e+06	4.21474e+06	4.0182e+06	148306	148306	148306	148306	148306	148306	148306	148306	148306	148306	148306	148306	148306	148306	148306	148306	148306	148306	148306	148306	148306	148306	148306	148306	148306	148306	148306	148306	148306	148306	148306	148306	148306	148306
Zbjp001957	Cyanidin-3,5-O-diglucoside (Cyanin)*	Flavonoids	C27H31O16+	611.16	287.06	611.161	[M]+	3	20905-74-2	C08639	3.28909e+06	2.59816e+06	2.996e+06	2.94362e+06	2.79708e+06	6.09126e+06	6.18544e+06	4.98214e+06	6.13835e+06	5.58379e+06	46972.6	72655.1	20573.4	59813.8	46614.3	5.18099e+06	5.8198e+06	4.45326e+06	5.50039e+06	5.13653e+06	169905	202308	91881.7	186106	147095	9.17071e+06	9.51607e+06	7.91522e+06	9.34339e+06	8.71564e+06	9.46687e+06	1.11239e+07	1.11845e+07	1.02954e+07	1.11542e+07	8.45578e+06	9.6653e+06	8.50976e+06	9.06054e+06
pme1398	Delphinidin-3-O-glucoside (Mirtillin)	Flavonoids	C21H21O12+	465.1	303.05	465.103	[M]+	3	50986-17-9	C12138	2.55451e+06	1.61343e+06	1.06759e+06	2.08397e+06	1.34051e+06	3.20844e+07	3.05156e+07	2.8814e+07	3.13e+07	2.96648e+07	5.34284e+07	4.0613e+07	6.10341e+07	4.70207e+07	5.08236e+07	3.53458e+07	3.97231e+07	4.14237e+07	3.75345e+07	4.05734e+07	2.61844e+07	2.87456e+07	3.3451e+07	2.7465e+07	3.10983e+07	1.98059e+07	4.33577e+07	3.1531e+07	3.15818e+07	3.74444e+07	5.26236e+07	4.45809e+07	4.5025e+07	4.86023e+07	4.4803e+07	5.77487e+07	5.53638e+07	3.97492e+07	5.65563e+07
Zbcp002269	Petunidin-3-O-glucoside-5-O-arabinoside	Flavonoids	C27H31O16+	611.16	317.07	611.161	[M]+	3	-	-	2.14292e+06	2.23231e+06	2.35153e+06	2.18762e+06	2.29192e+06	5.3766e+06	4.09119e+06	4.89843e+06	4.7339e+06	4.49481e+06	17375.7	30694.9	20581.3	24035.3	25638.1	5.32617e+06	5.47066e+06	4.53918e+06	5.39842e+06	5.00492e+06	124175	120692	82151.4	122434	101422	6.96731e+06	6.06814e+06	7.39925e+06	6.51773e+06	6.7337e+06	7.42733e+06	6.56354e+06	6.14572e+06	6.99543e+06	6.35463e+06	8.13137e+06	6.98765e+06	7.97625e+06	7.55951e+06
Cmsp002257	Peonidin-3-O-sambubioside	Flavonoids	C27H31O15+	595.16	301.07	595.166	[M]+	3	-	-	2.00712e+06	2.05141e+06	1.66683e+06	2.02926e+06	1.85912e+06	2142.97	2142.97	2142.97	2142.97	2142.97	16093.5	10714.8	13345.7	13404.1	12030.3	2142.97	2142.97	2142.97	2142.97	2142.97	2142.97	2142.97	2142.97	2142.97	2142.97	2142.97	2142.97	2142.97	2142.97	2142.97	2142.97	2142.97	2142.97	2142.97	2142.97	2142.97	2142.97	2142.97	2142.97
Zblp002245	Petunidin-3-O-glucoside	Flavonoids	C22H23O12+	479.12	317.07	479.118	[M]+	3	71991-88-3	C12139	1.23524e+06	1.01368e+06	1.17248e+06	1.12446e+06	1.09308e+06	2.93003e+07	2.76552e+07	2.18248e+07	2.84778e+07	2.474e+07	2.09984e+07	2.24442e+07	1.79257e+07	2.17213e+07	2.01849e+07	6.34666e+06	7.40367e+06	8.14551e+06	6.87516e+06	7.77459e+06	8.26935e+06	5.88088e+06	9.05526e+06	7.07511e+06	7.46807e+06	3.59986e+06	8.03655e+06	7.8529e+06	5.81821e+06	7.94473e+06	6.79425e+06	6.08737e+06	8.2963e+06	6.44081e+06	7.19183e+06	1.10059e+07	1.00494e+07	1.37997e+07	1.05277e+07
Zbsp002083	Pelargonidin-3,5-O-diglucoside	Flavonoids	C27H31O15+	595.17	271.06	595.166	[M]+	3	58751-31-8	C08725	1.01925e+06	888103	1.12661e+06	953678	1.00736e+06	18695.3	18695.3	18695.3	18695.3	18695.3	18695.3	18695.3	18695.3	18695.3	18695.3	18695.3	18695.3	18695.3	18695.3	18695.3	18695.3	18695.3	18695.3	18695.3	18695.3	18695.3	18695.3	18695.3	18695.3	18695.3	18695.3	18695.3	18695.3	18695.3	18695.3	18695.3	18695.3	18695.3	18695.3
Zmqp002952	Delphinidin-3-O-rutinoside-7-O-glucoside	Flavonoids	C33H41O21+	773.21	465.1	773.213	[M]+	3	-	-	901872	878218	1.23774e+06	890045	1.05798e+06	4.34212e+06	3.97877e+06	5.16317e+06	4.16045e+06	4.57097e+06	1.34875e+07	9.54868e+06	1.49399e+07	1.15181e+07	1.22443e+07	8.8541e+06	7.54306e+06	5.74909e+06	8.19858e+06	6.64607e+06	9.68207e+06	7.2065e+06	1.1803e+07	8.44428e+06	9.50475e+06	4.70819e+06	4.11328e+06	3.54805e+06	4.41074e+06	3.83066e+06	8.57136e+06	7.07631e+06	6.59839e+06	7.82383e+06	6.83735e+06	5.93813e+06	5.68154e+06	6.5033e+06	5.80984e+06
Lcyp000689	Cyanidin-3-O-gentiobioside*	Flavonoids	C27H31O16+	611.16	287.06	611.161	[M]+	3	47845-44-3	-	593904	397903	334147	495904	366025	3.33424e+06	3.47243e+06	3.58645e+06	3.40334e+06	3.52944e+06	24995.7	24995.7	24995.7	24995.7	24995.7	2.51271e+06	3.9398e+06	2.19932e+06	3.22625e+06	3.06956e+06	124978	200404	131498	162691	165951	4.36093e+06	5.07676e+06	3.53668e+06	4.71884e+06	4.30672e+06	4.37915e+06	3.50893e+06	3.40609e+06	3.94404e+06	3.45751e+06	4.83223e+06	4.73304e+06	3.39311e+06	4.78264e+06
Zblp001862	Delphinidin-3-O-galactoside	Flavonoids	C21H21O12+	465.1	303.05	465.103	[M]+	3	28500-00-7	-	409675	487000	431566	448337	459283	441002	512511	549621	476757	531066	25255.8	23913.4	25496.3	24584.6	24704.8	388436	364839	413589	376637	389214	4782.68	4782.68	4782.68	4782.68	4782.68	212581	206701	271045	209641	238873	1.97006e+06	1.73669e+06	1.66053e+06	1.85338e+06	1.69861e+06	1.81346e+06	2.26769e+06	2.09142e+06	2.04058e+06
Zmcp002924	Cyanidin 3-O-sophoroside	Flavonoids	C27H31O16+	611.16	287.05	611.161	[M]+	3	38820-68-7	C16306	405016	410885	536710	407951	473798	3.69396e+06	3.75817e+06	4.18953e+06	3.72606e+06	3.97385e+06	34484.6	34484.6	34484.6	34484.6	34484.6	3.72442e+06	3.39497e+06	3.33345e+06	3.55969e+06	3.36421e+06	172423	227181	172459	199802	199820	5.41381e+06	3.51502e+06	5.53706e+06	4.46442e+06	4.52604e+06	5.49341e+06	4.57615e+06	4.05824e+06	5.03478e+06	4.31719e+06	4.56898e+06	4.57012e+06	4.98508e+06	4.56955e+06
Lmyp001666	Cyanidin-3-O-glucosylrutinoside*	Flavonoids	C33H41O20+	757.22	287.06	757.219	[M]+	3	-	-	173488	175992	191892	174740	183942	687.101	687.101	687.101	687.101	687.101	687.101	687.101	687.101	687.101	687.101	687.101	687.101	687.101	687.101	687.101	687.101	687.101	687.101	687.101	687.101	3435.5	8708.16	7181.69	6071.83	7944.92	687.101	687.101	687.101	687.101	687.101	687.101	687.101	687.101	687.101
Zbap001768	Cyanidin-3-O-rutinoside-5-O-glucoside*	Flavonoids	C33H41O20+	757.21	287.06	757.219	[M]+	3	-	C12646	173488	175992	191892	174740	183942	3687.51	3687.51	3687.51	3687.51	3687.51	3687.51	3687.51	3687.51	3687.51	3687.51	3687.51	3687.51	3687.51	3687.51	3687.51	3687.51	3687.51	3687.51	3687.51	3687.51	3687.51	3687.51	3687.51	3687.51	3687.51	3687.51	3687.51	3687.51	3687.51	3687.51	3687.51	3687.51	3687.51	3687.51
Smsp101702	Petunidin-3-O-rutinoside-O-arabinoside	Flavonoids	C33H41O20+	757.22	317.07	757.219	[M]+	3	-	-	122824	144644	144691	133734	144667	4048.48	4048.48	4048.48	4048.48	4048.48	4048.48	4048.48	4048.48	4048.48	4048.48	4048.48	4048.48	4048.48	4048.48	4048.48	4048.48	4048.48	4048.48	4048.48	4048.48	4048.48	4048.48	4048.48	4048.48	4048.48	4048.48	4048.48	4048.48	4048.48	4048.48	4048.48	4048.48	4048.48	4048.48
Zbfp003232	Delphinidin-3-caffeoyl-rutinoside-5-glucoside	Flavonoids	C42H47O24+	935.25	303.05	935.245	[M]+	3	-	-	121901	121901	121901	121901	121901	1.25016e+06	609505	1.21394e+06	929834	911724	2.31288e+06	2.9908e+06	4.04601e+06	2.65184e+06	3.51841e+06	1.38278e+06	2.89772e+06	2.88164e+06	2.14025e+06	2.88968e+06	3.72202e+06	5.10657e+06	3.48375e+06	4.41429e+06	4.29516e+06	1.8603e+06	3.74874e+06	4.58799e+06	2.80452e+06	4.16837e+06	2.04564e+06	1.59919e+06	1.69464e+06	1.82241e+06	1.64692e+06	2.43327e+06	4.24189e+06	4.07735e+06	3.33758e+06
Zmmp003155	Petunidin-3-O-(6''-O-caffeoyl)rutinoside-5-O-glucoside	Flavonoids	C43H49O24+	949.26	317.07	949.261	[M]+	3	-	-	121345	121345	121345	121345	121345	1.34614e+06	777207	984274	1.06167e+06	880740	2.32885e+06	2.33358e+06	2.42287e+06	2.33121e+06	2.37822e+06	1.30829e+06	1.98188e+06	1.39778e+06	1.64509e+06	1.68983e+06	1.55976e+06	2.55425e+06	1.46799e+06	2.057e+06	2.01112e+06	606727	2.05903e+06	1.63226e+06	1.33288e+06	1.84565e+06	1.57089e+06	657352	1.43792e+06	1.11412e+06	1.04764e+06	1.42318e+06	2.81863e+06	1.93715e+06	2.12091e+06
Zmmp001791	Pelargonidin-3-O-rutinoside-5-O-glucoside	Flavonoids	C33H41O19+	741.22	271.06	741.224	[M]+	3	202338-79-2	C12645	89186.1	80613.7	117775	84899.9	99194.4	1960.6	1960.6	1960.6	1960.6	1960.6	1960.6	1960.6	1960.6	1960.6	1960.6	1960.6	1960.6	1960.6	1960.6	1960.6	1960.6	1960.6	1960.6	1960.6	1960.6	1960.6	1960.6	1960.6	1960.6	1960.6	1960.6	1960.6	1960.6	1960.6	1960.6	1960.6	1960.6	1960.6	1960.6
Lmhp002314	Cyanidin-3-O-(2''-O-xylosyl)rutinoside	Flavonoids	C32H39O19+	727.21	287.06	727.208	[M]+	3	-	-	44682.1	62900.6	77926.3	53791.4	70413.5	2319.24	2319.24	2319.24	2319.24	2319.24	2319.24	2319.24	2319.24	2319.24	2319.24	2319.24	2319.24	2319.24	2319.24	2319.24	2319.24	2319.24	2319.24	2319.24	2319.24	2319.24	2319.24	2319.24	2319.24	2319.24	2319.24	2319.24	2319.24	2319.24	2319.24	2319.24	2319.24	2319.24	2319.24
Lmcp005542	Delphinidin 3-O-(6-caffeoyl-beta-D-glucoside)	Flavonoids	C30H27O15+	627.13	303.05	627.134	[M]+	3	-	C16367	15828.2	15828.2	15828.2	15828.2	15828.2	124037	86261.8	183079	105149	134670	249145	321906	151747	285525	236826	85068.1	175525	100458	130297	137992	235438	326845	245128	281141	285987	288225	79141	440405	183683	259773	118283	154064	201101	136173	177582	150870	123931	125323	137401
Zbcp002823	Cyanidin-3-O-rutinoside (Keracyanin)	Flavonoids	C27H31O15+	595.16	287.06	595.166	[M]+	3	28338-59-2	C08620	5974.85	5974.85	5974.85	5974.85	5974.85	1.55516e+06	1.46379e+06	1.12978e+06	1.50947e+06	1.29678e+06	5974.85	5974.85	5974.85	5974.85	5974.85	764978	1.36274e+06	906275	1.06386e+06	1.13451e+06	29874.2	32764.1	31960.8	31319.1	32362.4	1.27943e+06	1.15713e+06	2.11228e+06	1.21828e+06	1.63471e+06	1.83189e+06	1.60707e+06	1.97118e+06	1.71948e+06	1.78913e+06	1.3943e+06	1.48518e+06	1.39948e+06	1.43974e+06
Zmhp003651	Delphinidin-3-O-(2'''-O-p-coumaroyl)rutinoside-7-O-glucoside	Flavonoids	C42H47O23+	919.25	757.19	919.25	[M]+	3	-	-	2694.65	2694.65	2694.65	2694.65	2694.65	2694.65	2694.65	2694.65	2694.65	2694.65	65722.3	60402.3	162432	63062.3	111417	25677.3	13536	21818.1	19606.7	17677	87230.5	64684.1	182075	75957.3	123380	13473.2	45135	14306.6	29304.1	29720.8	31577	2694.65	18826.6	17135.8	10760.6	21815.6	23338.7	62230.8	22577.1
Lmjp001323	Cyanidin-3-O-(2''-O-xylosyl)glucoside-5-O-glucoside*	Flavonoids	C32H39O20+	743.2	287.06	743.203	[M]+	3	73036-94-9	C20493	2464.53	2464.53	2464.53	2464.53	2464.53	21096.5	19789.9	21847.3	20443.2	20818.6	2464.53	2464.53	2464.53	2464.53	2464.53	12322.6	21795.9	20097.1	17059.3	20946.5	2464.53	2464.53	2464.53	2464.53	2464.53	31597.3	39501.1	30139.8	35549.2	34820.5	35826.9	21341.5	22219.5	28584.2	21780.5	22082.2	18581.4	22058.2	20331.8
Zbzp002036	Cyanidin-3-O-sambubioside-5-O-glucoside*	Flavonoids	C32H39O20+	743.2	287.05	743.203	[M]+	3	-	-	2369.4	2369.4	2369.4	2369.4	2369.4	15318.1	11847	18371.3	13582.6	15109.1	2369.4	2369.4	2369.4	2369.4	2369.4	12322.6	21795.9	20097.1	17059.3	20946.5	2369.4	2369.4	2369.4	2369.4	2369.4	31597.3	39501.1	29473.2	35549.2	34487.2	35826.9	21341.5	22219.5	28584.2	21780.5	22082.2	18581.4	22058.2	20331.8
Cmzp002582	Malvidin-3-O-rutinoside	Flavonoids	C29H35O16+	639.19	331.08	639.192	[M]+	3	-	-	1947.95	1947.95	1947.95	1947.95	1947.95	24727.1	11878.4	11168.8	18302.8	11523.6	95320	173594	102114	134457	137854	22681	26028.6	9739.76	24354.8	17884.2	27404.1	72725.8	47482.6	50065	60104.2	48457.5	45489.4	13413	46973.5	29451.2	63687.4	45332	33867	54509.7	39599.5	25672.7	39021.9	28476.2	32347.3
Rfn072621	6-Hydroxyluteolin 7-rutinoside*	Flavonoids	C27H30O16	609.15	301.04	610.153	[M-H]-	1	-	-	1.48246e+07	1.44861e+07	1.62812e+07	1.46554e+07	1.53837e+07	8.91403e+06	7.69402e+06	7.00997e+06	8.30402e+06	7.35199e+06	8.55756e+06	8.03526e+06	8.97748e+06	8.29641e+06	8.50637e+06	7.98117e+06	1.0145e+07	7.58588e+06	9.06308e+06	8.86544e+06	9.51317e+06	9.97769e+06	1.02473e+07	9.74543e+06	1.01125e+07	1.81459e+07	1.87028e+07	1.93555e+07	1.84243e+07	1.90291e+07	1.07992e+07	1.10049e+07	1.07091e+07	1.0902e+07	1.0857e+07	7.43383e+06	8.67035e+06	8.71995e+06	8.05209e+06
MWSHY0104	Luteolin-7-O-glucoside (Cynaroside)*	Flavonoids	C21H20O11	449.108	287.062	448.101	[M+H]+	1	5373-11-5	C03951	7.85935e+06	7.72419e+06	6.92682e+06	7.79177e+06	7.3255e+06	3.04273e+06	3.85969e+06	4.42366e+06	3.45121e+06	4.14168e+06	8.04284e+06	5.56095e+06	2.2642e+07	6.80189e+06	1.41015e+07	9.86263e+06	9.56258e+06	1.13025e+07	9.71261e+06	1.04326e+07	2.33449e+07	1.9526e+07	1.6238e+07	2.14355e+07	1.7882e+07	4.11419e+06	9.69547e+06	3.90358e+06	6.90483e+06	6.79953e+06	1.23331e+07	1.16874e+07	1.24447e+07	1.20103e+07	1.20661e+07	1.04928e+07	1.01238e+07	8.53202e+06	1.03083e+07
Lmqn006260	2',3',4',5,7-pentahydroxyflavone*	Flavonoids	C15H10O7	301.04	151	302.043	[M-H]-	1	-	-	7.38735e+06	7.49826e+06	7.37913e+06	7.4428e+06	7.43869e+06	2.38513e+07	2.89772e+07	2.5656e+07	2.64142e+07	2.73166e+07	288609	304652	311140	296631	307896	1.02607e+06	1.14771e+06	1.0506e+06	1.08689e+06	1.09915e+06	104676	134534	130883	119605	132709	509564	523467	378326	516515	450897	372767	371450	341229	372108	356339	2.57177e+06	2.47475e+06	2.36337e+06	2.52326e+06
Hmgp002148	Nepetin-7-O-alloside*	Flavonoids	C22H22O12	479.12	317.06	478.111	[M+H]+	1	-	-	5.80421e+06	8.12856e+06	7.76679e+06	6.96639e+06	7.94768e+06	1.43495e+07	1.75915e+07	1.71662e+07	1.59705e+07	1.73789e+07	1.58228e+07	1.32984e+07	1.55674e+07	1.45606e+07	1.44329e+07	1.20371e+07	1.04015e+07	1.23423e+07	1.12193e+07	1.13719e+07	1.27288e+07	9.4829e+06	1.23577e+07	1.11059e+07	1.09203e+07	5.9851e+06	3.73807e+06	5.31804e+06	4.86158e+06	4.52806e+06	1.05189e+07	1.06482e+07	1.05182e+07	1.05835e+07	1.05832e+07	1.17696e+07	1.47169e+07	1.03119e+07	1.32433e+07
Hmgp002036	Nepetin-7-O-glucoside(Nepitrin)*	Flavonoids	C22H22O12	479.12	317.06	478.111	[M+H]+	1	569-90-4	-	2.72696e+06	5.51172e+06	4.12167e+06	4.11934e+06	4.8167e+06	1.693e+07	1.31865e+07	1.44647e+07	1.50583e+07	1.38256e+07	1.62785e+07	9.83721e+06	9.11248e+06	1.30579e+07	9.47485e+06	7.82367e+06	4.63392e+06	8.44954e+06	6.2288e+06	6.54173e+06	6.47031e+06	1.06558e+07	7.18265e+06	8.56306e+06	8.91922e+06	2.36959e+06	5.32669e+06	5.91013e+06	3.84814e+06	5.61841e+06	8.7393e+06	7.31856e+06	7.99928e+06	8.02893e+06	7.65892e+06	9.7689e+06	8.42282e+06	9.88594e+06	9.09586e+06
Hmzp003994	Pedaliin*	Flavonoids	C22H22O12	479.12	317.08	478.111	[M+H]+	3	22860-72-6	-	2.2219e+06	1.81209e+06	1.75197e+06	2.01699e+06	1.78203e+06	350394	350394	350394	350394	350394	2.7737e+07	2.34983e+07	3.27515e+07	2.56177e+07	2.81249e+07	1.1551e+07	6.70012e+06	6.13774e+06	9.12556e+06	6.41893e+06	9.06631e+06	1.04337e+07	1.34173e+07	9.75001e+06	1.19255e+07	1.40451e+07	6.06151e+06	7.5431e+06	1.00533e+07	6.80231e+06	9.76015e+06	8.66002e+06	1.05107e+07	9.21008e+06	9.58535e+06	1.56228e+07	1.10006e+07	1.47911e+07	1.33117e+07
Zbsp003857	3'-O-Methyltricetin-5-O-glucoside*	Flavonoids	C22H22O12	479.12	317.06	478.111	[M+H]+	3	-	-	2.2219e+06	1.81209e+06	1.75197e+06	2.01699e+06	1.78203e+06	350394	350394	350394	350394	350394	2.7737e+07	2.34983e+07	3.27515e+07	2.56177e+07	2.81249e+07	1.1551e+07	6.70012e+06	6.13774e+06	9.12556e+06	6.41893e+06	9.06631e+06	1.04337e+07	1.34173e+07	9.75001e+06	1.19255e+07	1.40451e+07	6.06151e+06	7.5431e+06	1.00533e+07	6.80231e+06	9.76015e+06	8.66002e+06	1.05107e+07	9.21008e+06	9.58535e+06	1.56228e+07	1.10006e+07	1.47911e+07	1.33117e+07
MWStz466	Phloretin 3',5'-Di-C-glucoside	Flavonoids	C27H34O15	599.2	431.13	598.19	[M+H]+	1	357401-40-2	-	1.21421e+06	1.73549e+06	1.36833e+06	1.47485e+06	1.55191e+06	1.86958e+06	1.0086e+06	1.34697e+06	1.43909e+06	1.17779e+06	200381	121391	176557	160886	148974	209446	1.57787e+06	1.23829e+06	893659	1.40808e+06	45039.5	86947.2	77201.6	65993.3	82074.4	366408	2.3121e+06	2.2718e+06	1.33925e+06	2.29195e+06	2.6621e+06	2.38368e+06	1.99594e+06	2.52289e+06	2.18981e+06	2.35688e+06	1.19929e+06	2.34676e+06	1.77809e+06
Lmhp206353	Tricin-4'-O-glucoside*	Flavonoids	C23H24O12	493.13	331.08	492.127	[M+H]+	2	-	-	1.17475e+06	1.29264e+06	1.06703e+06	1.2337e+06	1.17984e+06	3.97433e+06	4.04717e+06	4.09505e+06	4.01075e+06	4.07111e+06	263856	276614	173768	270235	225191	1.82301e+06	1.81723e+06	2.39041e+06	1.82012e+06	2.10382e+06	46713.7	139978	110810	93346.1	125394	2.77344e+06	5.10728e+06	5.49066e+06	3.94036e+06	5.29897e+06	3.33263e+06	3.16173e+06	3.69427e+06	3.24718e+06	3.428e+06	3.093e+06	2.23419e+06	2.6923e+06	2.66359e+06
Wbjp004443	Peganetin	Flavonoids	C42H54O25	959.31	959.31	958.295	[M+H]+	3	109517-74-0	-	1.05538e+06	967087	1.33233e+06	1.01124e+06	1.14971e+06	14746.7	14746.7	14746.7	14746.7	14746.7	118400	118138	73733.7	118269	95936	14746.7	14746.7	14746.7	14746.7	14746.7	14746.7	14746.7	14746.7	14746.7	14746.7	14746.7	14746.7	14746.7	14746.7	14746.7	14746.7	14746.7	14746.7	14746.7	14746.7	14746.7	14746.7	14746.7	14746.7
MWSHY0189	Apigenin-7-O-glucoside(Cosmosiin)*	Flavonoids	C21H20O10	433.11	271.07	432.106	[M+H]+	3	578-74-5	C04608	858557	903113	843961	880835	873537	112633	74701	88307.3	93667.2	81504.2	86379.3	72522.4	45500.8	79450.8	59011.6	132332	124487	165854	128410	145171	77071.2	113894	134757	95482.6	124326	21838.4	92401.5	64505.9	57120	78453.7	167340	221796	163878	194568	192837	138114	141067	197108	139591
MWS20148	Apigenin-4'-O-glucoside*	Flavonoids	C21H20O10	433.113	271.074	432.106	[M+H]+	3	20486-34-4	-	858557	903113	843961	880835	873537	112633	74701	88307.3	93667.2	81504.2	86379.3	72522.4	45500.8	79450.8	59011.6	132332	124487	165854	128410	145171	77071.2	113894	134757	95482.6	124326	21838.4	92401.5	64505.9	57120	78453.7	167340	221796	163878	194568	192837	138114	141067	197108	139591
Hmhp006417	Scuteamoenoside	Flavonoids	C22H24O11	465.12	433.11	464.132	[M+H]+	2	123914-35-2	-	619335	627598	97899.4	623466	362749	79588	90722.6	72653.5	85155.3	81688.1	25488.7	43115.4	34486.3	34302.1	38800.9	317202	388807	285449	353004	337128	97211.4	96370.9	206406	96791.1	151388	125880	716532	575765	421206	646149	285857	203539	208013	244698	205776	59948.5	64730	60756.1	62339.3
Hmgp002238	Jaceoside*	Flavonoids	C23H24O12	493.14	331.08	492.127	[M+H]+	2	25474-11-7	-	613833	641145	577890	627489	609518	3.41431e+06	5.00186e+06	5.19763e+06	4.20808e+06	5.09975e+06	208050	201172	187940	204611	194556	3.22977e+06	2.60044e+06	2.42983e+06	2.9151e+06	2.51513e+06	141879	61097.7	148458	101488	104778	5.44949e+06	2.63987e+06	4.21354e+06	4.04468e+06	3.4267e+06	3.70604e+06	4.53534e+06	3.34638e+06	4.12069e+06	3.94086e+06	1.93259e+06	2.69066e+06	2.18932e+06	2.31163e+06
pmb3012	Chrysoeriol-7-O-glucoside	Flavonoids	C22H22O11	461.11	299.06	462.116	[M-H]-	3	19993-32-9	-	600895	504098	564940	552497	534519	818662	681561	876043	750111	778802	186363	712975	213177	449669	463076	558035	562823	516433	560429	539628	900955	861647	1.11539e+06	881301	988520	275216	320475	316495	297845	318485	787351	448990	421697	618170	435343	381428	389946	497458	385687
pmb0736	Tricin-7-O-Glucoside*	Flavonoids	C23H24O12	493.134	331.081	492.127	[M+H]+	2	32769-01-0	-	597922	585086	630602	591504	607844	3.41431e+06	5.00186e+06	5.19763e+06	4.20808e+06	5.09975e+06	208050	201172	176770	204611	188971	3.8697e+06	2.60409e+06	2.70853e+06	3.23689e+06	2.65631e+06	134596	121654	114479	128125	118066	5.16562e+06	2.83053e+06	4.21354e+06	3.99807e+06	3.52203e+06	3.33601e+06	4.45552e+06	3.65102e+06	3.89576e+06	4.05327e+06	1.98999e+06	2.57204e+06	2.26818e+06	2.28102e+06
Ybnn007052	Norartocarpetin	Flavonoids	C15H10O6	285.04	285.04	286.048	[M-H]-	1	520-30-9	-	488709	504422	530200	496566	517311	1.20288e+06	1.15987e+06	1.16249e+06	1.18137e+06	1.16118e+06	37853.6	44420.8	44783	41137.2	44601.9	65064.2	66667.6	67441.3	65865.9	67054.4	9842.92	17406.2	15305.4	13624.6	16355.8	32417.8	30776.8	13175	31597.3	21975.9	19781.2	18859.8	23804.3	19320.5	21332.1	152280	142565	143747	147423
MWSslk165	Diosmetin-7-O-Neohesperidoside (Neodiosmin)	Flavonoids	C28H32O15	609.18	301.08	608.174	[M+H]+	3	38665-01-9	-	358816	417101	408649	387958	412875	5493.1	5493.1	5493.1	5493.1	5493.1	5493.1	5493.1	5493.1	5493.1	5493.1	5493.1	5493.1	5493.1	5493.1	5493.1	5493.1	5493.1	5493.1	5493.1	5493.1	5493.1	5493.1	5493.1	5493.1	5493.1	5493.1	5493.1	5493.1	5493.1	5493.1	5493.1	5493.1	5493.1	5493.1
Lmqn009304	Eucalyptin (5-Hydroxy-7,4'-dimethoxy-6,8-dimethylflavone)	Flavonoids	C19H18O5	325.11	293.08	326.115	[M-H]-	2	3122-88-1	-	353027	352141	411182	352584	381662	766019	767117	680692	766568	723904	148406	123340	177091	135873	150216	324530	370038	405481	347284	387759	195346	223740	225397	209543	224569	115962	89774.1	128810	102868	109292	154653	151235	143810	152944	147522	153063	109158	118936	131111
pmb1466	Tricin-4'-O-syringic acid	Flavonoids	C26H22O11	511.12	331.08	510.116	[M+H]+	3	-	-	348696	409248	324386	378972	366817	2880	2880	2880	2880	2880	2880	2880	2880	2880	2880	2880	2880	2880	2880	2880	2880	2880	2880	2880	2880	2880	2880	2880	2880	2880	2880	2880	2880	2880	2880	2880	2880	2880	2880
MWStz610	Diosmetin-7-O-beta-D-glucopyranoside*	Flavonoids	C22H22O11	463.12	301.07	462.116	[M+H]+	1	20126-59-4	-	300275	318721	312517	309498	315619	137453	155145	150893	146299	153019	4863.18	4863.18	4863.18	4863.18	4863.18	60299.8	59067.2	82006.8	59683.5	70537	4863.18	4863.18	4863.18	4863.18	4863.18	66685.7	50357.6	50012.3	58521.6	50185	43397.4	65016.1	75078.5	54206.7	70047.3	84341	80002.5	24315.9	82171.8
Lmnp002413	Luteolin-6-C-glucoside-7-O-rhamnoside*	Flavonoids	C27H30O15	595.17	449.11	594.159	[M+H]+	2	-	-	247093	237810	271389	242452	254600	524796	338426	405668	431611	372047	1.07315e+06	1.14491e+06	1.40633e+06	1.10903e+06	1.27562e+06	298911	258711	330798	278811	294755	390309	286039	414929	338174	350484	321931	221780	174440	271856	198110	403100	569004	440094	486052	504549	811685	834853	499326	823269
Lmsp002330	Alcesefoliside	Flavonoids	C33H40O20	757.22	287.06	756.211	[M+H]+	2	124151-38-8	-	189302	184898	181818	187100	183358	4391.92	4391.92	4391.92	4391.92	4391.92	4391.92	4391.92	4391.92	4391.92	4391.92	4391.92	4391.92	4391.92	4391.92	4391.92	4391.92	4391.92	4391.92	4391.92	4391.92	4391.92	4391.92	4391.92	4391.92	4391.92	4391.92	4391.92	4391.92	4391.92	4391.92	4391.92	4391.92	4391.92	4391.92
Safn007426	Naringenin 7-O-β-D-glucoside 6''-acetate	Flavonoids	C23H24O11	475.13	271.07	476.132	[M-H]-	1	-	-	182272	139966	205941	161119	172954	224525	227104	280634	225815	253869	253771	198906	156936	226338	177921	261959	249738	279538	255849	264638	124001	121065	164403	122533	142734	305670	354632	386496	330151	370564	298008	390125	317759	344067	353942	256413	256812	262174	256612
MWSHY0123	Wogonin (5,7-Dihydroxy-8-Methoxyflavone)	Flavonoids	C16H12O5	285.08	270.06	284.068	[M+H]+	3	632-85-9	C10197	121415	76181.2	70435.4	98798.2	73308.3	70006.5	79011.9	74650.7	74509.2	76831.3	44392	47234.9	26797.2	45813.5	37016	64537.5	75393.1	54286.3	69965.3	64839.7	29734	36833.1	38981.8	33283.6	37907.5	34424.3	32390.1	19916.7	33407.2	26153.4	65939.8	68339.2	60738.4	67139.5	64538.8	35077.2	32759.3	41683.2	33918.2
Lajp005903	Gardenin A malonyl glucoside*	Flavonoids	C30H34O17	667.18	361.09	666.18	[M+H]+	1	-	-	91246.7	91246.7	91246.7	91246.7	91246.7	626777	684042	648474	655410	666258	756338	687743	927863	722040	807803	647611	643552	536718	645582	590135	504578	776328	456233	640453	616281	9.05103e+06	9.43077e+06	7.44207e+06	9.2409e+06	8.43642e+06	784353	715425	794836	749889	755130	1.1979e+07	1.20267e+07	8.75613e+06	1.20028e+07
Wagp005966	Sudachitin 5-[6''-(3-Hydroxy-3-Methylglutaryl)Glucoside]*	Flavonoids	C30H34O17	667.19	361.09	666.18	[M+H]+	1	-	-	91246.7	91246.7	91246.7	91246.7	91246.7	626777	684042	648474	655410	666258	756338	687743	927863	722040	807803	647611	643552	536718	645582	590135	504578	776328	456233	640453	616281	9.05103e+06	9.43077e+06	7.44207e+06	9.2409e+06	8.43642e+06	784353	715425	794836	749889	755130	1.1979e+07	1.20267e+07	8.75613e+06	1.20028e+07
Lazn003443	Orientin-2''-O-rhamnoside*	Flavonoids	C27H30O15	595.16	449.11	594.159	[M+H]+	2	-	-	87468.3	65836.9	74341.6	76652.6	70089.3	1.07934e+06	943468	1.02789e+06	1.0114e+06	985679	1.83459e+06	1.51414e+06	777250	1.67436e+06	1.1457e+06	13167.4	13167.4	13167.4	13167.4	13167.4	13167.4	13167.4	13167.4	13167.4	13167.4	239953	127021	317944	183487	222483	13167.4	13167.4	13167.4	13167.4	13167.4	13167.4	13167.4	13167.4	13167.4
Hmcn002875	6-Hydroxyluteolin	Flavonoids	C15H10O7	301.04	255.02	302.043	[M-H]-	3	18003-33-3	C10072	87263.8	92205.8	94707	89734.8	93456.4	253455	290783	280872	272119	285827	1121.64	1121.64	1121.64	1121.64	1121.64	17479.9	14525	10553.8	16002.5	12539.4	1121.64	1121.64	1121.64	1121.64	1121.64	10823.5	6814.65	5608.19	8819.09	6211.42	16135	9502.05	13342.2	12818.5	11422.1	24856.7	22655	31602.2	23755.8
Zmyn003693	6-Hydroxy-2'-methoxyflavone	Flavonoids	C16H12O4	267.07	252.04	268.074	[M-H]-	3	61546-59-6	C15203	70955.8	76075.5	74230.5	73515.6	75153	1843.37	3870.47	3372.13	2856.92	3621.3	2521.13	1906.84	3313.25	2213.98	2610.04	194.432	194.432	194.432	194.432	194.432	1303.78	3349.48	4005.57	2326.63	3677.53	2705.19	1420.62	1679.91	2062.91	1550.27	2055.76	3988.24	2421.39	3022	3204.82	194.432	194.432	194.432	194.432
Zbzp003056	Isoorientin-7-O-glucoside*	Flavonoids	C27H30O16	611.17	449.11	610.153	[M+H]+	3	-	-	65332	119701	78153	92516.3	98926.8	4.38818e+06	4.17958e+06	4.05394e+06	4.28388e+06	4.11676e+06	1.11499e+07	9.70355e+06	6.74152e+06	1.04267e+07	8.22253e+06	2.01097e+06	1.87829e+06	2.34121e+06	1.94463e+06	2.10975e+06	1.86108e+06	13066.4	1.67024e+06	937074	841654	1.11726e+06	1.29848e+06	1.04015e+06	1.20787e+06	1.16932e+06	2.09704e+06	1.90016e+06	1.93662e+06	1.9986e+06	1.91839e+06	2.50186e+06	2.00279e+06	2.36961e+06	2.25232e+06
Zbjp003056	Orientin-7-O-glucoside*	Flavonoids	C27H30O16	611.16	449.11	610.153	[M+H]+	3	-	-	65332	119701	78153	92516.3	98926.8	4.38818e+06	4.17958e+06	4.05394e+06	4.28388e+06	4.11676e+06	1.11499e+07	9.70355e+06	6.74152e+06	1.04267e+07	8.22253e+06	2.01097e+06	1.87829e+06	2.34121e+06	1.94463e+06	2.10975e+06	1.86108e+06	13066.4	1.67024e+06	937074	841654	1.11726e+06	1.29848e+06	1.04015e+06	1.20787e+06	1.16932e+06	2.09704e+06	1.90016e+06	1.93662e+06	1.9986e+06	1.91839e+06	2.50186e+06	2.00279e+06	2.36961e+06	2.25232e+06
Lajp005530	Gardenin C malonyl glucoside*	Flavonoids	C29H32O17	653.17	347.08	652.164	[M+H]+	1	-	-	62543.8	62543.8	62543.8	62543.8	62543.8	3.20966e+06	2.78566e+06	2.67019e+06	2.99766e+06	2.72793e+06	942266	1.45927e+06	784067	1.20077e+06	1.12167e+06	1.31645e+06	1.11565e+06	1.09031e+06	1.21605e+06	1.10298e+06	312719	539744	330402	426231	435073	2.16037e+06	1.35669e+06	1.67571e+06	1.75853e+06	1.5162e+06	954471	1.04766e+06	1.1169e+06	1.00107e+06	1.08228e+06	3.38482e+06	2.71841e+06	3.53361e+06	3.05162e+06
mws0058	Diosmetin (5,7,3'-Trihydroxy-4'-methoxyflavone)*	Flavonoids	C16H12O6	299.06	284.03	300.063	[M-H]-	3	520-34-3	C10038	55224.7	58850.4	69145.4	57037.5	63997.9	47295.2	44705.3	48430.2	46000.3	46567.8	19459.9	17303.1	20186.5	18381.5	18744.8	48863.2	52536.1	45128.8	50699.6	48832.4	17675.4	23230.2	23741	20452.8	23485.6	55235.7	47717.7	49057.3	51476.7	48387.5	18890.1	27172.4	21826.6	23031.3	24499.5	34135.1	48363.6	50148.2	41249.3
Safp005886	5,7,4'-Trihydroxy-6,8,3'-trimethoxyflavone 4'-glucoside	Flavonoids	C24H26O13	523.14	361.09	522.137	[M+H]+	1	-	-	53216	53216	53216	53216	53216	53216	53216	53216	53216	53216	341900	266080	1.04147e+06	303990	653773	1.0744e+06	1.21998e+06	1.03311e+06	1.14719e+06	1.12654e+06	1.29213e+06	1.32923e+06	1.45672e+06	1.31068e+06	1.39297e+06	1.72766e+06	3.40304e+06	838358	2.56535e+06	2.1207e+06	1.79238e+06	2.06337e+06	1.50435e+06	1.92787e+06	1.78386e+06	1.01394e+06	881784	907095	947862
Lajp006434	3',5'-dihydroxy-5,7,4'-trimethoxyflavone-3'-glucoside	Flavonoids	C24H26O12	507.15	345.1	506.142	[M+H]+	3	-	-	52625.6	58193.3	43895	55409.5	51044.2	21454.5	21347.8	21968.2	21401.1	21658	1771.69	1771.69	1771.69	1771.69	1771.69	1771.69	1771.69	1771.69	1771.69	1771.69	1771.69	1771.69	1771.69	1771.69	1771.69	1771.69	1771.69	1771.69	1771.69	1771.69	8858.46	13116.2	11703.9	10987.3	12410	23790	13502.3	14512	18646.2
pmp000587	Luteolin-7-O-(6''-malonyl)glucoside*	Flavonoids	C24H22O14	535.11	287.05	534.101	[M+H]+	1	-	C10103	45117.8	45117.8	45117.8	45117.8	45117.8	2.00959e+06	1.93574e+06	2.12385e+06	1.97267e+06	2.0298e+06	3.37234e+06	3.82931e+06	2.25522e+06	3.60083e+06	3.04226e+06	622638	489171	542311	555905	515741	1.63527e+06	1.04715e+06	1.45423e+06	1.34121e+06	1.25069e+06	510268	380251	417375	445259	398813	741454	805573	816282	773513	810928	225589	239518	323652	232553
Wbsp000219	Apigenin-4'-O-(2'',6''-di-O-p-coumaroyl)glucoside	Flavonoids	C39H32O14	725.19	725.19	724.179	[M+H]+	3	71781-79-8	-	42666.4	34790.9	39191.1	38728.6	36991	4447.25	4447.25	4447.25	4447.25	4447.25	4447.25	4447.25	4447.25	4447.25	4447.25	56372.3	66795.7	94227.6	61584	80511.6	4447.25	4447.25	4447.25	4447.25	4447.25	4447.25	4447.25	4447.25	4447.25	4447.25	157388	186735	105958	172061	146347	4447.25	4447.25	4447.25	4447.25
Wasdp04146	Tricin-5-O-(6''-O-malonyl)glucoside*	Flavonoids	C26H26O15	579.14	331.08	578.127	[M+H]+	1	-	-	42215.5	39040.4	39662.8	40627.9	39351.6	569516	505330	460462	537423	482896	23066.9	45367.4	48293	34217.1	46830.2	262746	370640	336380	316693	353510	29238.4	29679.8	30771.1	29459.1	30225.4	491781	400203	460840	445992	430521	643082	758887	662694	700984	710790	416088	360136	408847	388112
Safp004078	6,8-Di-C-glucopyranosylnaringenin	Flavonoids	C27H32O15	597.18	459.13	596.174	[M+H]+	1	-	-	38895.3	31825.9	35361.1	35360.6	33593.5	65249	52856.9	74573.6	59053	63715.3	854.76	854.76	854.76	854.76	854.76	101114	108918	104058	105016	106488	23369.8	4273.8	9931.39	13821.8	7102.59	55007.8	222100	77501.9	138554	149801	164126	183954	150921	174040	167437	129286	168235	101115	148760
Lajp006633	5,8-dihydroxy-6,7,3',4'-tetramethoxyflavone-8-O-β-D-glucoside*	Flavonoids	C25H28O13	537.16	375.11	536.153	[M+H]+	2	-	-	36187	25281.2	31355.9	30734.1	28318.6	62723.8	57490.1	82564	60107	70027.1	3842.03	3842.03	3842.03	3842.03	3842.03	25912.7	19210.2	23436.5	22561.4	21323.3	3842.03	3842.03	3842.03	3842.03	3842.03	48298.3	47952.5	57344.4	48125.4	52648.5	33822.2	38252.3	38437.7	36037.3	38345	37292.1	41768.1	59483.1	39530.1
Lmzp004885	Tricin (5,7,4'-Trihydroxy-3',5'-dimethoxyflavone)	Flavonoids	C17H14O7	331.08	315.05	330.074	[M+H]+	1	520-32-1	C10193	33846	25620	29157.6	29733	27388.8	54136.1	49403.7	48955.1	51769.9	49179.4	1148.15	1148.15	1148.15	1148.15	1148.15	24121.2	33596.6	22992.4	28858.9	28294.5	1148.15	1148.15	1148.15	1148.15	1148.15	24913.3	23903.6	16551.6	24408.4	20227.6	8620.34	5740.73	8207.01	7180.54	6973.87	18880.9	20468.6	18826.2	19674.7
MWSHY0202	6-Methylflavone	Flavonoids	C16H12O2	237.09	135.05	236.084	[M+H]+	3	29976-75-8	-	31758	13424.6	16809.3	22591.3	15117	11219.9	18075.5	10044.2	14647.7	14059.9	2008.85	2008.85	2008.85	2008.85	2008.85	50628.7	57307.1	38098.3	53967.9	47702.7	2008.85	2008.85	2008.85	2008.85	2008.85	92049.8	86400.6	81014.2	89225.2	83707.4	64400.8	52441.1	42346.5	58420.9	47393.8	2008.85	2008.85	2008.85	2008.85
Smhp004476	Isovitexin-2''-O-xyloside	Flavonoids	C26H28O14	565.15	433.11	564.148	[M+H]+	3	-	-	31377.6	35375.5	24632.1	33376.6	30003.8	24269	36474.4	24545.1	30371.7	30509.7	2278.11	2278.11	2278.11	2278.11	2278.11	42940.5	31488.1	32945	37214.3	32216.5	2278.11	2278.11	2278.11	2278.11	2278.11	86997.3	26379.7	25690.3	56688.5	26035	38671.2	47803.3	37917.1	43237.3	42860.2	60992.9	11390.6	18133.3	36191.7
Lajp005489	5-hydroxy-6,7,3',4',5'-pentamethoxyflavone glucoside	Flavonoids	C26H30O13	551.18	389.13	550.169	[M+H]+	3	-	-	27621.2	27621.2	27621.2	27621.2	27621.2	253211	398129	386087	325670	392108	27621.2	27621.2	27621.2	27621.2	27621.2	239837	233989	206805	236913	220397	27621.2	27621.2	27621.2	27621.2	27621.2	138106	151156	235355	144631	193255	211665	331116	223608	271391	277362	204271	235829	329613	220050
Zmjp004795	5,6,7-Trihydroxy-8-methoxyflavone*	Flavonoids	C16H12O6	301.07	286.05	300.063	[M+H]+	3	-	-	26587.4	29625.8	27444.5	28106.6	28535.1	13924.7	12244.3	13481	13084.5	12862.6	6492.26	5871.17	12263.1	6181.71	9067.14	15116.7	17559.2	15136.2	16337.9	16347.7	10226.6	8766.11	8975.92	9496.35	8871.01	15609.6	15805.1	15293	15707.3	15549	5728.14	6937.91	7361.5	6333.02	7149.71	13674.8	8995.25	12026.6	11335
Wagp004055	Axillarin 5-[6''-(3-Hydroxy-3-Methylglutaryl)Glucoside]glucoside	Flavonoids	C35H42O22	815.22	347.08	814.217	[M+H]+	3	-	-	25897.7	25897.7	25897.7	25897.7	25897.7	848026	929176	873735	888601	901455	400813	322008	436018	361410	379013	390618	254864	510295	322741	382579	140046	225803	163741	182924	194772	807591	129488	786443	468540	457966	315654	205828	319220	260741	262524	510370	578104	325724	544237
Zmhp003514	6,7,8-Tetrahydroxy-5-methoxyflavone*	Flavonoids	C16H12O6	301.07	286.05	300.063	[M+H]+	3	-	-	24484.9	26929.1	25710.2	25707	26319.6	9629.07	17665.5	18774.5	13647.3	18220	1106.79	1106.79	1106.79	1106.79	1106.79	15099.3	19167.1	11022.2	17133.2	15094.6	1106.79	1106.79	1106.79	1106.79	1106.79	11272.1	17273.1	11706.3	14272.6	14489.7	7738.82	5533.95	7353.99	6636.38	6443.97	12657.1	11241.1	12233.9	11949.1
Lajp006279	5,3'-dihydroxy-6,7,4',5'-tetramethoxyflavone glucoside	Flavonoids	C25H28O13	537.16	375.11	536.153	[M+H]+	2	-	-	23274.9	25700.6	24728.2	24487.8	25214.4	58657.5	66638.7	69174	62648.1	67906.4	4160.53	4160.53	4160.53	4160.53	4160.53	20802.6	23459.8	21307.2	22131.2	22383.5	4160.53	4160.53	4160.53	4160.53	4160.53	53454.1	46070.9	52818.8	49762.5	49444.9	35523.6	45584	39647	40553.8	42615.5	47309.3	43719.5	38843.8	45514.4
Zmzp004111	Selagin	Flavonoids	C16H12O7	317.06	302.04	316.058	[M+H]+	2	-	C19739	22480.9	22480.9	22480.9	22480.9	22480.9	22480.9	22480.9	22480.9	22480.9	22480.9	1.98923e+06	1.01578e+06	657094	1.5025e+06	836435	22480.9	22480.9	22480.9	22480.9	22480.9	644596	1.06637e+06	912662	855484	989518	480730	426654	453995	453692	440325	146624	118370	112405	132497	115387	1.24211e+06	1.00926e+06	1.3866e+06	1.12568e+06
Labp006185	Acacetin-7-O-(6''-malonyl)glucoside	Flavonoids	C25H24O13	533.13	285.08	532.122	[M+H]+	3	-	-	21282.5	11429.7	18177.3	16356.1	14803.5	134557	139348	133850	136952	136599	75579.2	68142.2	71776.7	71860.7	69959.4	68213.4	69209.3	75903.7	68711.3	72556.5	68219.8	71773.8	76622	69996.8	74197.9	18053.4	47795.2	23288.3	32924.3	35541.7	69364.7	80338.5	77001.5	74851.6	78670	38405.4	38891.9	47593.7	38648.6
Hmgp002080	Nepetin-4'-O-diglucoside	Flavonoids	C28H32O17	641.17	317.06	640.164	[M+H]+	1	-	-	17540.7	17540.7	17540.7	17540.7	17540.7	100445	115948	98931	108196	107440	226182	179598	248154	202890	213876	100058	103855	94883.8	101957	99369.5	152897	225889	227525	189393	226707	212045	588588	416706	400317	502647	87703.3	106964	116309	97333.7	111636	134023	130194	89377.7	132109
Lajp006112	5,8,3'-trihydroxy-6,7,4'-trimethoxyflavone-8-O-malonylglucoside*	Flavonoids	C27H28O16	609.15	361.1	608.138	[M+H]+	2	-	-	17470.2	17470.2	17470.2	17470.2	17470.2	261677	292883	282103	277280	287493	87350.9	96189.6	92285	91770.3	94237.3	481902	647106	451495	564504	549300	109322	192193	126151	150757	159172	444901	499678	432123	472289	465900	282994	238498	215342	260746	226920	209877	205669	244245	207773
Lmhp003162	Chrysoeriol-6,8-di-C-glucoside-4'-O-glucoside	Flavonoids	C34H42O21	787.23	625.17	786.222	[M+H]+	2	-	-	16041.5	15931.3	28474.7	15986.4	22203	340008	199104	207416	269556	203260	399538	336165	385857	367851	361011	234586	187454	211983	211020	199719	271822	236420	250922	254121	243671	3186.26	3186.26	3186.26	3186.26	3186.26	277629	275189	175620	276409	225405	218402	78538.5	206447	148470
Yyyn008289	5,3'-Dihydroxy-7,4'-Dimethoxyflavone	Flavonoids	C17H14O6	313.07	298.05	314.079	[M-H]-	3	32174-62-2	-	15160.6	11146.7	14044	13153.7	12595.4	27242.7	32256.4	28674	29749.5	30465.2	11902.5	15960	15687.9	13931.2	15823.9	25438.9	40854.5	31346.4	33146.7	36100.4	15740.9	16779.5	20627.7	16260.2	18703.6	32688.6	31837.4	24457.9	32263	28147.7	19089.9	19369.1	17208.4	19229.5	18288.7	27886.2	26120.4	26226.4	27003.3
MWStz507	Chrysosplenol D	Flavonoids	C18H16O8	359.07	344.06	360.084	[M-H]-	3	14965-20-9	C04552	14461.9	6679.76	3625.89	10570.8	5152.83	1.97267e+06	2.32971e+06	2.35703e+06	2.15119e+06	2.34337e+06	2.14095e+06	2.13283e+06	1.97955e+06	2.13689e+06	2.05619e+06	4.05913e+06	4.75948e+06	4.06742e+06	4.40931e+06	4.41345e+06	103366	5.70349e+06	2.08996e+06	2.90343e+06	3.89673e+06	8.95412e+06	8.76233e+06	7.93877e+06	8.85823e+06	8.35055e+06	6.35494e+06	6.84183e+06	6.80355e+06	6.59838e+06	6.82269e+06	4.83232e+06	4.7332e+06	4.84598e+06	4.78276e+06
Layp005773	Ageconyflavone B-4'-glucoside*	Flavonoids	C25H28O12	521.17	359.11	520.158	[M+H]+	3	-	-	12258.7	7382.29	3810.69	9820.49	5596.49	375673	345038	353886	360356	349462	762.137	762.137	762.137	762.137	762.137	485078	310665	353792	397872	332229	10777.6	74229.1	30890.3	42503.3	52559.7	241363	311103	304706	276233	307904	234643	191496	194349	213069	192922	182456	187623	164898	185039
Wagp005813	5-Hydroxy-7,8,2',3'-Tetramethoxyflavone 5-Glucoside*	Flavonoids	C25H28O12	521.16	359.11	520.158	[M+H]+	3	-	-	12258.7	7382.29	3810.69	9820.49	5596.49	375673	345038	353886	360356	349462	762.137	762.137	762.137	762.137	762.137	485078	310665	353792	397872	332229	10777.6	74229.1	30890.3	42503.3	52559.7	241363	311103	304706	276233	307904	234643	191496	194349	213069	192922	182456	187623	164898	185039
Zbsp004650	Tricin-5-O-Glucoside	Flavonoids	C23H24O12	493.13	331.08	492.127	[M+H]+	3	32769-00-9	-	12001	12001	12001	12001	12001	2.17324e+06	1.40056e+06	1.78047e+06	1.7869e+06	1.59051e+06	64632.8	88503.5	60004.8	76568.1	74254.1	259461	525060	457180	392260	491120	12001	12001	12001	12001	12001	878107	1.62059e+06	1.31168e+06	1.24935e+06	1.46614e+06	759054	543484	766104	651269	654794	929727	332515	715852	631121
Waqkp02943	Tricin-7-O-(6''-O-glucosyl)glucoside	Flavonoids	C29H34O17	655.19	331.08	654.179	[M+H]+	2	-	-	10990.6	10990.6	10990.6	10990.6	10990.6	234104	165138	232461	199621	198799	228778	162834	98649.2	195806	130741	74861.6	117791	128630	96326.2	123210	54953.1	177777	151943	116365	164860	104042	271277	352038	187659	311657	153782	102577	190469	128179	146523	174799	204489	290904	189644
Wagp005964	Desmethoxysudachitin 5-[6''-(3-Hydroxy-3-Methylglutaryl)Glucoside]	Flavonoids	C29H32O16	637.18	331.08	636.169	[M+H]+	3	-	-	9900.42	8151.55	12477.4	9025.99	10314.5	33021.8	32148.9	39508.4	32585.3	35828.6	36808.4	32647.3	34463.6	34727.8	33555.4	16796.5	33745.8	23298.9	25271.2	28522.4	7043.11	10237.2	4916	8640.16	7576.6	23203.3	26597.4	17705	24900.4	22151.2	20212.4	10035.7	13056	15124	11545.8	179688	187272	184650	183480
Wcgn005541	Cyrtominetin	Flavonoids	C17H16O6	315.09	271.09	316.095	[M-H]-	3	95272-99-4	-	9785.01	14769	14361.2	12277	14565.1	159718	137586	173300	148652	155443	24095.9	12581.6	32633.1	18338.8	22607.3	57043.3	41544.9	57783.2	49294.1	49664	19000.8	28539.6	23238.3	23770.2	25888.9	17453.4	28796.4	33026.2	23124.9	30911.3	40962.9	38144.8	37717.1	39553.9	37930.9	21216.4	35769.1	21453.9	28492.8
pmp000013	Eupatilin-7-O-glucoside	Flavonoids	C24H26O12	507.15	345.09	506.142	[M+H]+	3	-	-	9513.6	9513.6	9513.6	9513.6	9513.6	79508.4	72042.7	47568	75775.5	59805.3	9513.6	9513.6	9513.6	9513.6	9513.6	186503	254205	151886	220354	203045	9513.6	9513.6	9513.6	9513.6	9513.6	9513.6	9513.6	9513.6	9513.6	9513.6	107310	63238.2	83205.9	85274.3	73222.1	87585.5	69211.5	49607.9	78398.5
Lmbn005454	Naringenin-5-methyl ether	Flavonoids	C16H14O5	285.08	119.05	286.084	[M-H]-	2	61823-56-1	-	9430.15	8649.94	9187.64	9040.04	8918.79	104848	98617.7	105854	101733	102236	25123.9	25554.8	24219.9	25339.4	24887.4	118927	116128	120505	117527	118317	28366.5	36095.2	35880	32230.9	35987.6	17354.1	16929.1	14757.7	17141.6	15843.4	46101.4	32055.7	37685.4	39078.6	34870.6	126372	142465	150126	134418
Zmjp005288	5,2',5'-Trihydroxy-3,7,4'-trimethoxyflavone-2'-O-glucoside	Flavonoids	C25H28O14	553.16	391.1	552.148	[M+H]+	1	-	-	8329.57	8329.57	8329.57	8329.57	8329.57	9.43283e+06	1.15452e+07	9.97413e+06	1.0489e+07	1.07597e+07	65759.4	42417.1	41647.8	54088.2	42032.5	6.12313e+06	6.66867e+06	5.95631e+06	6.3959e+06	6.31249e+06	190637	207726	87135.9	199181	147431	8.38776e+06	5.6762e+06	4.95459e+06	7.03198e+06	5.3154e+06	9.31108e+06	1.02165e+07	8.68701e+06	9.76381e+06	9.45178e+06	8.24153e+06	8.52134e+06	8.13868e+06	8.38143e+06
Safn009228	5,7,3',4',5'-Pentahydroxy-3,6-dimethoxyflavone	Flavonoids	C17H14O9	361.06	331.01	362.064	[M-H]-	2	101021-26-5	-	8143.53	8143.53	8143.53	8143.53	8143.53	53988.5	43640.4	50040.3	48814.5	46840.4	8143.53	8143.53	8143.53	8143.53	8143.53	55619.9	71077.9	57725.7	63348.9	64401.8	8143.53	8143.53	8143.53	8143.53	8143.53	57624.2	43867.9	50313.5	50746	47090.7	40717.7	44632	44761.3	42674.9	44696.7	169362	142784	157545	156073
Wagp006939	Gardenin E 5-[6''-(3-Hydroxy-3-Methylglutaryl)Glucoside]	Flavonoids	C31H36O18	697.2	391.1	696.19	[M+H]+	3	-	-	7934.25	7934.25	7934.25	7934.25	7934.25	1.24313e+06	1.16923e+06	1.42969e+06	1.20618e+06	1.29946e+06	7934.25	7934.25	7934.25	7934.25	7934.25	258399	236172	195564	247285	215868	41693.2	65645.7	39671.3	53669.4	52658.5	4.67705e+06	4.42023e+06	4.47577e+06	4.54864e+06	4.448e+06	606230	454601	500955	530415	477778	1.18104e+07	1.05094e+07	1.16741e+07	1.11599e+07
Wagp008458	5-Hydroxy-6,7,3',4'-tetramethoxyflavone	Flavonoids	C19H18O7	359.11	329.07	358.105	[M+H]+	3	21763-80-4	-	7178.24	7178.24	7178.24	7178.24	7178.24	35891.2	39269.4	46997.2	37580.3	43133.3	7178.24	7178.24	7178.24	7178.24	7178.24	163609	135549	94239.7	149579	114894	7178.24	7178.24	7178.24	7178.24	7178.24	185787	158454	132557	172121	145506	141187	195111	160314	168149	177713	98443.1	126819	83731.1	112631
Lajp006054	Gardenin E 5-glucoside	Flavonoids	C25H28O14	553.16	391.11	552.148	[M+H]+	2	-	-	7154.14	7154.14	7154.14	7154.14	7154.14	6.93442e+06	6.17935e+06	6.18421e+06	6.55688e+06	6.18178e+06	39621.6	35770.7	46739.3	37696.1	41255	4.2448e+06	3.91306e+06	5.64275e+06	4.07893e+06	4.7779e+06	114391	212149	112646	163270	162397	3.75014e+06	4.46444e+06	5.72602e+06	4.10729e+06	5.09523e+06	5.8426e+06	7.27123e+06	7.06931e+06	6.55691e+06	7.17027e+06	7.08619e+06	5.36056e+06	6.36168e+06	6.22338e+06
Lmxn007456	Acerosin	Flavonoids	C18H16O8	359.08	329.03	360.084	[M-H]-	1	15835-74-2	C09982	7063.62	7063.62	7063.62	7063.62	7063.62	108350	138181	137606	123265	137893	7063.62	7063.62	7063.62	7063.62	7063.62	36477.2	43569.6	35318.1	40023.4	39443.9	7063.62	7063.62	7063.62	7063.62	7063.62	110637	99061	105152	104849	102106	81375.9	82856.8	94306.7	82116.4	88581.8	79768.6	83510.6	82310.8	81639.6
Zbsp003928	Orientin-2''-O-(6'''-p-coumaroyl)-glucopyranoside	Flavonoids	C36H36O18	757.2	449.11	756.19	[M+H]+	2	-	-	7061.15	25814	22788.3	16437.6	24301.1	731813	1.06575e+06	1.349e+06	898784	1.20738e+06	1412.23	1412.23	1412.23	1412.23	1412.23	842800	1.14579e+06	1.08021e+06	994295	1.113e+06	1.48073e+06	1.315e+06	1.62709e+06	1.39787e+06	1.47105e+06	1.18623e+06	1.56048e+06	625658	1.37336e+06	1.09307e+06	1.01545e+06	1.2324e+06	781600	1.12393e+06	1.007e+06	1.4767e+06	373236	1.3647e+06	924969
HJAP026	Chrysoeriol-6-C-glucoside-4'-O-glucoside	Flavonoids	C28H32O16	625.18	463.13	624.169	[M+H]+	3	-	-	6837.86	6837.86	6837.86	6837.86	6837.86	6837.86	6837.86	6837.86	6837.86	6837.86	41320.5	6837.86	83230.6	24079.2	45034.2	58482	65450.9	105001	61966.5	85225.7	50547.6	34189.3	44473.7	42368.4	39331.5	6837.86	6837.86	6837.86	6837.86	6837.86	85494.8	52824.5	94126.3	69159.6	73475.4	146313	106500	87846.4	126406
pmb0639	Apigenin-8-C-glucoside-7-O-Sophoroside	Flavonoids	C33H40O20	757.22	595.2	756.211	[M+H]+	3	-	-	6622.12	6622.12	6622.12	6622.12	6622.12	128363	114726	67378.8	121544	91052.2	375686	322059	329534	348872	325797	129409	106948	94107.4	118179	100528	120099	99660.7	99888.5	109880	99774.6	6622.12	6622.12	6622.12	6622.12	6622.12	62311	34324.9	72304.2	48318	53314.5	33110.6	119538	42789	76324.5
pmb2976	Chrysoeriol-8-C-arabinoside-7-O-Sophoroside	Flavonoids	C33H40O20	755.2	431.05	756.211	[M-H]-	3	-	-	5856.07	5856.07	5856.07	5856.07	5856.07	35487	47201.2	51842.6	41344.1	49521.9	242515	279869	195583	261192	237726	38702.6	29280.3	36579.5	33991.5	32929.9	120016	120728	122147	120372	121438	44984	79893.6	71886.4	62438.8	75890	35440	43105.9	30109.8	39272.9	36607.9	67457.7	91899.6	133203	79678.7
Zbsp004455	Tricin-5,7-O-diglucoside*	Flavonoids	C29H34O17	655.184	331.084	654.18	[M+H]+	3	-	-	5207.06	5207.06	5207.06	5207.06	5207.06	64247	46398	49577.3	55322.5	47987.6	5207.06	5207.06	5207.06	5207.06	5207.06	42981.1	55979.3	42912.7	49480.2	49446	5207.06	5207.06	5207.06	5207.06	5207.06	162532	105126	191116	133829	148121	56294.4	48474.6	26759.9	52384.5	37617.3	31770.8	29504.5	34476.4	30637.7
Wagp006311	Gardenin B 5-(6''-Malonyl)Glucoside	Flavonoids	C28H30O15	607.17	359.11	606.159	[M+H]+	3	-	-	4724.91	4724.91	4724.91	4724.91	4724.91	98771.6	99791.4	71629.8	99281.5	85710.6	23624.6	37757.6	43437.2	30691.1	40597.4	124590	160026	102014	142308	131020	34596.8	47366.9	37508	40981.8	42437.4	74135.5	98601.8	55525.8	86368.7	77063.8	94014	76818.6	41427.6	85416.3	59123.1	34119	52273.3	41882.8	43196.2
Cmyp002064	Yuanhuanin*	Flavonoids	C22H22O11	463.12	301.08	462.116	[M+H]+	1	83133-14-6	-	4618.26	4618.26	4618.26	4618.26	4618.26	67845.9	162977	72018.8	115411	117498	4618.26	4618.26	4618.26	4618.26	4618.26	46368.7	37381.5	37377	41875.1	37379.3	92629.9	109509	59870.6	101069	84689.7	4618.26	4618.26	4618.26	4618.26	4618.26	4618.26	4618.26	4618.26	4618.26	4618.26	23091.3	56419.1	25933.5	39755.2
Hmzp004605	Ladanetin-6-O-β-D-glucoside*	Flavonoids	C22H22O11	463.13	301.08	462.116	[M+H]+	1	-	-	4618.26	4618.26	4618.26	4618.26	4618.26	67845.9	162977	72018.8	115411	117498	4618.26	4618.26	4618.26	4618.26	4618.26	46368.7	37381.5	37377	41875.1	37379.3	92629.9	109509	59870.6	101069	84689.7	4618.26	4618.26	4618.26	4618.26	4618.26	4618.26	4618.26	4618.26	4618.26	4618.26	23091.3	56419.1	25933.5	39755.2
Lajp006313	Gardenin E 5-malonyl glucoside	Flavonoids	C28H30O17	639.16	391.1	638.148	[M+H]+	2	-	-	4591.53	4591.53	4591.53	4591.53	4591.53	314213	396042	381173	355127	388607	4591.53	4591.53	4591.53	4591.53	4591.53	154664	177377	141488	166020	159432	25725.1	34632.7	22957.6	30178.9	28795.2	552661	526278	475210	539470	500744	306311	334233	253968	320272	294101	206197	161094	149987	183646
Jmbp005771	Gardenin D*	Flavonoids	C19H18O8	375.11	345.06	374.1	[M+H]+	1	29202-00-4	-	4557.4	4557.4	4557.4	4557.4	4557.4	28179.9	28154	32967.3	28166.9	30560.7	4557.4	4557.4	4557.4	4557.4	4557.4	24752.7	30297.6	22787	27525.2	26542.3	4557.4	4557.4	4557.4	4557.4	4557.4	53071.3	58449.4	71904.2	55760.3	65176.8	51340.9	40087	61733	45714	50910	30928	24292.4	32783.7	27610.2
Lmdp007579	5,4'-Dihydroxy-6,7,8,3'-tetramethoxyflavone*	Flavonoids	C19H18O8	375.11	345.06	374.1	[M+H]+	1	16520-78-8	-	4487.65	4487.65	4487.65	4487.65	4487.65	29014.3	22438.2	23386.5	25726.3	22912.4	4487.65	4487.65	4487.65	4487.65	4487.65	30410.3	38223.3	29272.3	34316.8	33747.8	4487.65	4487.65	4487.65	4487.65	4487.65	59869.8	59990.6	57231	59930.2	58610.8	52058.2	40375.3	46742.1	46216.7	43558.7	27586.7	36403.5	22523.8	31995.1
Lmjn005592	Cirsilineol (4',5-Dihydroxy-3',6,7-trimethoxyflavone)	Flavonoids	C18H16O7	343.08	313.04	344.09	[M-H]-	2	41365-32-6	C10032	4225.66	6619.67	5839.57	5422.66	6229.62	38114.2	37720.7	38706.9	37917.4	38213.8	14748.7	14480.5	15495.7	14614.6	14988.1	33027.5	42388.5	33361.1	37708	37874.8	9792.63	11244.3	11498.9	10518.5	11371.6	45555.6	49030.9	37025.5	47293.2	43028.2	56143.3	53241.2	49579.2	54692.3	51410.2	51063.6	46606	42783.6	48834.8
Hmmp007513	5,7-Dihydroxy-6,3',4',5'-tetramethoxyflavone (Arteanoflavone)	Flavonoids	C19H18O8	375.11	345.06	374.1	[M+H]+	3	68710-17-8	-	4122.71	4122.71	4122.71	4122.71	4122.71	31298.8	25548	23354.4	28423.4	24451.2	4122.71	4122.71	4122.71	4122.71	4122.71	24420	33936.1	20613.6	29178.1	27274.8	4122.71	4122.71	4122.71	4122.71	4122.71	70101.5	64242.1	63174.7	67171.8	63708.4	37384.6	33372	44770.4	35378.3	39071.2	33655.4	33575.6	28249.3	33615.5
Lmjp007670	Hymenoxin*	Flavonoids	C19H18O8	375.11	345.06	374.1	[M+H]+	1	56003-01-1	-	3486.51	3486.51	3486.51	3486.51	3486.51	30250.3	28625.8	28000	29438.1	28312.9	3486.51	3486.51	3486.51	3486.51	3486.51	29551.6	27628.3	17432.6	28589.9	22530.4	3486.51	3486.51	3486.51	3486.51	3486.51	55823.6	64396	50976.1	60109.8	57686	56109.1	39412.8	43675.3	47761	41544	23021.3	24217.3	32003.4	23619.3
Zbrn008158	Chrysoeriol; 5,7,4'-Trihydroxy-3'-Methoxyflavone	Flavonoids	C16H12O6	299.06	284.03	300.063	[M-H]-	3	491-71-4	C04293	2775.27	2775.27	2775.27	2775.27	2775.27	55966.3	47596	49677.7	51781.2	48636.8	19770.7	21962.8	18732.9	20866.7	20347.8	39563.6	58517.8	51746.5	49040.7	55132.2	14131.7	14374.1	13876.4	14252.9	14125.2	49502.9	45777.6	34791.2	47640.3	40284.4	31148.4	31128	30289.5	31138.2	30708.7	61889.6	55590.2	67946.9	58739.9
Wagp006264	Demethylnobiletin 5-O-Glucoside	Flavonoids	C26H30O13	551.18	389.12	550.169	[M+H]+	3	-	-	2696.53	2696.53	2696.53	2696.53	2696.53	666161	883958	1.25885e+06	775059	1.0714e+06	2696.53	2696.53	2696.53	2696.53	2696.53	384778	559972	442007	472375	500989	13482.6	26198	15881	19840.3	21039.5	651828	443484	478237	547656	460861	964245	731797	709291	848021	720544	610536	780173	571842	695355
pmb0592	Chrysoeriol-7-O-rutinoside-5-O-glucoside	Flavonoids	C34H42O20	771.23	463.2	770.227	[M+H]+	2	-	-	2674.78	2674.78	2674.78	2674.78	2674.78	51709.8	30404.1	20945.2	41057	25674.7	38522.5	67659.9	132393	53091.2	100027	25909.9	13373.9	17486.6	19641.9	15430.2	142895	181715	175484	162305	178599	45361.3	51135.1	37950	48248.2	44542.5	16657.2	24864.7	25709.9	20761	25287.3	117439	168374	160930	142906
Wasdp04218	Tricin-7-O-(6''-O-malonyl)glucoside*	Flavonoids	C26H26O15	579.14	331.08	578.127	[M+H]+	1	-	-	2338.74	2338.74	2338.74	2338.74	2338.74	465470	669670	476654	567570	573162	42954.5	42260.2	41600.4	42607.3	41930.3	333851	309556	276226	321704	292891	20463	14013.9	11693.7	17238.5	12853.8	416989	442447	462169	429718	452308	722856	684371	642971	703613	663671	369252	306757	257541	338005
Wagp007075	Gardenin D 5-[6''-(3-Hydroxy-3-Methylglutaryl)Glucoside]	Flavonoids	C31H36O17	681.2	375.11	680.195	[M+H]+	3	-	-	2218.5	2218.5	2218.5	2218.5	2218.5	66666.1	56566.1	56954.7	61616.1	56760.4	2218.5	2218.5	2218.5	2218.5	2218.5	2218.5	2218.5	2218.5	2218.5	2218.5	2218.5	2218.5	2218.5	2218.5	2218.5	126482	135792	151658	131137	143725	13529.3	11092.5	11952.7	12310.9	11522.6	286655	261993	255766	274324
Smbp005175	Rivularin*	Flavonoids	C18H16O7	345.09	330.07	344.09	[M+H]+	2	70028-59-0	-	1977.43	1977.43	1977.43	1977.43	1977.43	40009.5	70017.8	29211.4	55013.7	49614.6	18749.5	21375.9	17519.8	20062.7	19447.9	40820.5	47416.6	45695.3	44118.5	46555.9	9887.15	13515.1	11465.3	11701.1	12490.2	65636.1	62587	51168.2	64111.6	56877.6	58020.4	73738.6	71916.9	65879.5	72827.8	76042.8	64685.1	87540.6	70363.9
MWSslk060	Eupatilin (5,7-Dihydroxy-3',4',6-Trimethoxyflavone)*	Flavonoids	C18H16O7	345.1	330.08	344.09	[M+H]+	2	22368-21-4	C10040	1977.43	1977.43	1977.43	1977.43	1977.43	40009.5	70017.8	29211.4	55013.7	49614.6	18749.5	21375.9	17519.8	20062.7	19447.9	40820.5	47416.6	45695.3	44118.5	46555.9	9887.15	13515.1	11465.3	11701.1	12490.2	65636.1	62587	51168.2	64111.6	56877.6	58020.4	73738.6	71916.9	65879.5	72827.8	76042.8	64685.1	87540.6	70363.9
pmb0680	Vitexin-7-O-(6''-p-coumaroyl)glucoside	Flavonoids	C36H36O17	741.2	147.3	740.195	[M+H]+	3	-	-	1935.6	1935.6	1935.6	1935.6	1935.6	10821.9	24919	21356.7	17870.5	23137.9	17383.5	28286.1	44486.7	22834.8	36386.4	1935.6	1935.6	1935.6	1935.6	1935.6	50998.1	29127.3	33921.3	40062.7	31524.3	23570.1	32466.3	31239.5	28018.2	31852.9	13839.7	9678	25214	11758.8	17446	17811.4	12339.3	28413.4	15075.4
Lmjp004839	Arcapillin (2',4',5-trihydroxy-5',6,7-trimethoxyflavone)	Flavonoids	C18H16O8	361.09	300.06	360.084	[M+H]+	1	83162-82-7	C17787	1800.1	1800.1	1800.1	1800.1	1800.1	27488.5	34899.2	42241.5	31193.9	38570.3	1800.1	1800.1	1800.1	1800.1	1800.1	10338.3	9000.48	9978.21	9669.38	9489.34	1800.1	1800.1	1800.1	1800.1	1800.1	33088.6	33379.1	22695.7	33233.9	28037.4	23321	25150.2	28685	24235.6	26917.6	31501.5	20504	18269.3	26002.7
Lajp005795	5-hydroxy-6,7,3',4',5'-pentamethoxyflavone malonyl glucoside	Flavonoids	C29H32O16	637.18	389.12	636.169	[M+H]+	3	-	-	1634.8	1634.8	1634.8	1634.8	1634.8	52284.2	101098	85260.7	76690.9	93179.2	1634.8	1634.8	1634.8	1634.8	1634.8	51593.5	40314.4	52236.3	45953.9	46275.4	8365.62	14348.3	8174	11357	11261.2	95218.2	92216.3	75813.2	93717.3	84014.8	79884.9	64348.5	58289.9	72116.7	61319.2	33298.5	28205.1	43960.4	30751.8
Wagp006347	Gardenin B 5-[6''-(3-Hydroxy-3-Methylglutaryl)Glucoside]	Flavonoids	C31H36O16	665.21	359.11	664.2	[M+H]+	3	-	-	1534.41	1534.41	1534.41	1534.41	1534.41	168086	114605	78754.4	141346	96680	20325.1	30261.1	7672.07	25293.1	18966.6	88010.2	89306.5	81595	88658.4	85450.7	87434.8	140827	78123.3	114131	109475	1.61044e+06	1.71458e+06	1.6571e+06	1.66251e+06	1.68584e+06	86885.8	99293.9	88317.7	93089.8	93805.8	2.20175e+06	2.12975e+06	2.34662e+06	2.16575e+06
Hmzp006059	Sorbifolin	Flavonoids	C16H12O6	301.07	286.05	300.063	[M+H]+	3	23130-22-5	-	1519.19	1519.19	1519.19	1519.19	1519.19	16758.5	9824.6	10797	13291.6	10310.8	15147.4	10638.5	23441.7	12892.9	17040.1	1519.19	1519.19	1519.19	1519.19	1519.19	11581.3	7595.94	14970.5	9588.61	11283.2	67672.8	44138	85353.2	55905.4	64745.6	24578.5	12342.2	25361.1	18460.4	18851.7	22130.4	39250.3	16194.8	30690.4
Zmhp002814	5,7,8-Tetrahydroxy-6-methoxyflavone	Flavonoids	C16H12O6	301.07	286.05	300.063	[M+H]+	3	-	-	1519.19	1519.19	1519.19	1519.19	1519.19	16758.5	9824.6	10797	13291.6	10310.8	15147.4	10638.5	23441.7	12892.9	17040.1	1519.19	1519.19	1519.19	1519.19	1519.19	11581.3	7595.94	14970.5	9588.61	11283.2	67672.8	44138	85353.2	55905.4	64745.6	24578.5	12342.2	25361.1	18460.4	18851.7	22130.4	39250.3	16194.8	30690.4
Wagp005996	Gardenin E 5-Rutinoside	Flavonoids	C31H38O18	699.21	391.1	698.206	[M+H]+	3	-	-	1386.2	1386.2	1386.2	1386.2	1386.2	44927.2	44311	43467.8	44619.1	43889.4	1386.2	1386.2	1386.2	1386.2	1386.2	12065.2	6931.01	7623.78	9498.09	7277.4	1386.2	1386.2	1386.2	1386.2	1386.2	142969	149091	162542	146030	155816	33103.4	29837.3	19851.5	31470.4	24844.4	394553	336056	315781	365305
pmb0716	Tricin-4'-O-glucoside-7-O-glucoside*	Flavonoids	C29H34O17	655.187	331.081	654.18	[M+H]+	3	-	-	1157.15	1157.15	1157.15	1157.15	1157.15	28280.8	26059.4	46507.9	27170.1	36283.6	5785.75	18893.1	18291.1	12339.4	18592.1	50047.6	54311.4	67084.4	52179.5	60697.9	1157.15	1157.15	1157.15	1157.15	1157.15	129805	131921	72431.7	130863	102176	94989.5	90580.1	70938.2	92784.8	80759.2	51414.5	38911.9	50325.8	45163.2
Jmlp006024	hydnocarpin	Flavonoids	C25H20O9	465.12	257.04	464.111	[M+H]+	3	51419-48-8	-	1038.07	1038.07	1038.07	1038.07	1038.07	14644.5	9908.65	14092.3	12276.6	12000.5	12531.2	10692.4	11991.7	11611.8	11342.1	20624.1	17156.8	19357.6	18890.5	18257.2	21672.5	27178.6	13615.8	24425.6	20397.2	7542.85	6800.32	5190.37	7171.58	5995.35	13092.4	22101.2	16423.3	17596.8	19262.2	21532.5	21163.2	26465.8	21347.8
Zmhp004065	7,8-Dihydroxy-5,6,4'-trimethoxyflavone*	Flavonoids	C18H16O7	345.1	330.07	344.09	[M+H]+	2	-	-	719.797	719.797	719.797	719.797	719.797	23889.8	14679	12052.2	19284.4	13365.6	13050.7	20454.5	3598.99	16752.6	12026.7	11950.3	9349.67	15772.5	10650	12561.1	719.797	719.797	719.797	719.797	719.797	20096.9	17199.7	12946.1	18648.3	15072.9	44382.1	33544.8	41280.1	38963.4	37412.4	18610.7	32448.3	22004.1	25529.5
Wagp006988	4'-Hydroxy-5,6,7,8-Tetramethoxyflavone	Flavonoids	C19H18O7	359.11	329.07	358.105	[M+H]+	3	36950-98-8	-	554.256	554.256	554.256	554.256	554.256	2771.28	4364.71	5944.14	3567.99	5154.42	554.256	554.256	554.256	554.256	554.256	18665.5	8753.8	17519.3	13709.7	13136.5	554.256	554.256	554.256	554.256	554.256	40268.4	10526.8	14508	25397.6	12517.4	8087.28	10062.8	9698.06	9075.06	9880.45	13728.4	7562.13	7702.2	10645.3
Wagp007236	7-Hydroxy-3',4',5,6-tetramethoxyflavone	Flavonoids	C19H18O7	359.11	344.09	358.105	[M+H]+	3	40983-99-1	-	397.108	397.108	397.108	397.108	397.108	1985.54	4172.07	4734.02	3078.81	4453.05	397.108	397.108	397.108	397.108	397.108	20426.6	7929.72	9892.13	14178.1	8910.93	397.108	397.108	397.108	397.108	397.108	15235.4	25942.6	17780.7	20589	21861.6	9736.75	11297.6	6490.56	10517.2	8894.07	6657.74	7617.92	7208.67	7137.83
Jmln005880	Viscidulin III	Flavonoids	C17H14O8	345.06	165.02	346.069	[M-H]-	3	92519-91-0	-	332.525	332.525	332.525	332.525	332.525	4408.7	7411.57	8173.11	5910.13	7792.34	1662.63	3615.58	10008.9	2639.1	6812.25	21546.1	16723.5	16227.6	19134.8	16475.5	4785	23504.7	6208.16	14144.8	14856.4	24655.6	21623.3	20347.7	23139.5	20985.5	31608.1	37421.7	28832.8	34514.9	33127.2	14768.2	16005.8	14177.9	15387
Zbsp003249	Orientin-6-C-arabinoside	Flavonoids	C26H28O15	581.149	443.096	580.143	[M+H]+	3	-	-	301.099	301.099	301.099	301.099	301.099	301.099	301.099	301.099	301.099	301.099	301.099	1505.49	6051.79	903.296	3778.64	9022	10568.4	10526.5	9795.21	10547.5	301.099	301.099	301.099	301.099	301.099	6751.91	23868.4	13563	15310.1	18715.7	15035.2	12032.2	24841.1	13533.7	18436.6	23412.9	20297	20294.6	21855
Lmsp004166	Quercetin-3-O-glucoside-7-O-rhamnoside*	Flavonoids	C27H30O16	611.161	303.052	610.153	[M+H]+	1	-	-	5.68258e+07	4.41417e+07	5.18616e+07	5.04838e+07	4.80016e+07	3.50432e+07	4.26287e+07	3.37074e+07	3.8836e+07	3.81681e+07	4.12591e+07	4.37697e+07	4.62156e+07	4.25144e+07	4.49927e+07	3.68466e+07	3.71445e+07	4.47972e+07	3.69956e+07	4.09708e+07	4.02349e+07	4.9841e+07	4.84488e+07	4.5038e+07	4.91449e+07	4.06986e+07	5.34616e+07	4.42026e+07	4.70801e+07	4.88321e+07	5.35534e+07	4.77942e+07	3.23561e+07	5.06738e+07	4.00751e+07	4.2437e+07	3.54197e+07	3.40553e+07	3.89283e+07
Zkep004166	Quercetin 3-O-glucoside 7-O-rhamnoside*	Flavonoids	C27H30O16	611.16	303.05	610.153	[M+H]+	1	-	C19796	5.68258e+07	4.41417e+07	5.18616e+07	5.04838e+07	4.80016e+07	3.50432e+07	4.26287e+07	3.37074e+07	3.8836e+07	3.81681e+07	4.12591e+07	4.37697e+07	4.62156e+07	4.25144e+07	4.49927e+07	3.68466e+07	3.71445e+07	4.47972e+07	3.69956e+07	4.09708e+07	4.02349e+07	4.9841e+07	4.84488e+07	4.5038e+07	4.91449e+07	4.06986e+07	5.34616e+07	4.42026e+07	4.70801e+07	4.88321e+07	5.35534e+07	4.77942e+07	3.23561e+07	5.06738e+07	4.00751e+07	4.2437e+07	3.54197e+07	3.40553e+07	3.89283e+07
mws0059	Quercetin-3-O-rutinoside (Rutin)*	Flavonoids	C27H30O16	609.15	301.04	610.153	[M-H]-	1	153-18-4	C05625	5.56086e+07	5.71723e+07	5.65003e+07	5.63905e+07	5.68363e+07	3.44857e+07	2.74844e+07	3.7105e+07	3.0985e+07	3.22947e+07	3.23439e+07	3.59242e+07	3.48688e+07	3.41341e+07	3.53965e+07	3.7218e+07	3.89866e+07	3.69691e+07	3.81023e+07	3.79778e+07	4.34832e+07	4.14907e+07	4.66887e+07	4.2487e+07	4.40897e+07	6.13476e+07	6.17493e+07	6.24522e+07	6.15485e+07	6.21008e+07	4.64266e+07	4.28832e+07	4.35568e+07	4.46549e+07	4.322e+07	3.14507e+07	3.79595e+07	3.7133e+07	3.47051e+07
MWSslk148	Rutin Trihydrate	Flavonoids	C27H36O19	611.16	303.06	664.185	[M-3H2O+H]+	2	207671-50-9	-	4.80863e+07	3.07174e+07	4.19177e+07	3.94018e+07	3.63176e+07	3.98668e+07	4.63429e+07	3.01085e+07	4.31049e+07	3.82257e+07	4.50228e+07	3.96945e+07	2.35365e+07	4.23586e+07	3.16155e+07	2.01983e+07	3.25261e+07	2.89863e+07	2.63622e+07	3.07562e+07	2.72238e+07	4.40295e+07	3.96138e+07	3.56266e+07	4.18216e+07	5.06011e+07	5.36937e+07	3.67109e+07	5.21474e+07	4.52023e+07	3.68383e+07	2.11841e+07	3.62774e+07	2.90112e+07	2.87308e+07	3.63451e+07	3.29127e+07	3.11374e+07	3.46289e+07
Lmmp003091	Quercetin-3-O-(4''-O-glucosyl)rhamnoside*	Flavonoids	C27H30O16	611.16	303.05	610.153	[M+H]+	1	59262-54-3	C17563	4.80863e+07	3.07174e+07	4.19177e+07	3.94018e+07	3.63176e+07	3.98668e+07	4.63429e+07	3.01085e+07	4.31049e+07	3.82257e+07	4.50228e+07	3.96945e+07	2.35365e+07	4.23586e+07	3.16155e+07	2.01983e+07	3.25261e+07	2.89863e+07	2.63622e+07	3.07562e+07	2.72238e+07	4.40295e+07	3.96138e+07	3.56266e+07	4.18216e+07	5.06011e+07	5.36937e+07	3.67109e+07	5.21474e+07	4.52023e+07	3.68383e+07	2.11841e+07	3.62774e+07	2.90112e+07	2.87308e+07	3.63451e+07	3.29127e+07	3.11374e+07	3.46289e+07
Zbsp004301	Quercetin-7-O-rutinoside*	Flavonoids	C27H30O16	611.16	303.05	610.153	[M+H]+	1	147714-62-3	-	4.67635e+07	3.97092e+07	4.84928e+07	4.32364e+07	4.4101e+07	4.28131e+07	4.44389e+07	2.62277e+07	4.3626e+07	3.53333e+07	3.10017e+07	3.02752e+07	4.38013e+07	3.06385e+07	3.70383e+07	4.39133e+07	3.92877e+07	4.56038e+07	4.16005e+07	4.24457e+07	4.4115e+07	2.80909e+07	4.82995e+07	3.61029e+07	3.81952e+07	3.21368e+07	4.25445e+07	5.58817e+07	3.73406e+07	4.92131e+07	4.84937e+07	4.54615e+07	4.54273e+07	4.69776e+07	4.54444e+07	2.76246e+07	4.14197e+07	2.17722e+07	3.45221e+07
MWSHY0046	Quercetin-3-O-glucoside (Isoquercitrin)*	Flavonoids	C21H20O12	465.1	303.05	464.096	[M+H]+	1	482-35-9	C05623	4.62231e+07	4.9332e+07	4.46366e+07	4.77775e+07	4.69843e+07	3.2728e+07	2.45423e+07	3.3056e+07	2.86352e+07	2.87992e+07	3.02896e+07	3.89319e+07	4.82437e+07	3.46107e+07	4.35878e+07	5.1678e+07	5.26478e+07	5.11632e+07	5.21629e+07	5.19055e+07	5.12695e+07	4.65999e+07	4.61451e+07	4.89347e+07	4.63725e+07	5.01462e+07	5.25492e+07	5.81181e+07	5.13477e+07	5.53336e+07	5.9017e+07	5.00847e+07	5.74794e+07	5.45508e+07	5.3782e+07	4.68643e+07	5.02879e+07	4.04888e+07	4.85761e+07
pmn001583	Quercetin-3-O-robinobioside	Flavonoids	C27H30O16	609.15	300.03	610.153	[M-H]-	1	52525-35-6	-	4.56151e+07	4.31249e+07	4.41855e+07	4.437e+07	4.36552e+07	3.56372e+07	3.80212e+07	3.63324e+07	3.68292e+07	3.71768e+07	4.36653e+07	3.84381e+07	4.38439e+07	4.10517e+07	4.1141e+07	3.79833e+07	3.82939e+07	3.69856e+07	3.81386e+07	3.76397e+07	3.52731e+07	3.88924e+07	3.94875e+07	3.70828e+07	3.919e+07	3.79583e+07	3.31361e+07	3.66216e+07	3.55472e+07	3.48789e+07	3.99852e+07	3.99131e+07	3.96529e+07	3.99492e+07	3.9783e+07	3.87716e+07	3.55298e+07	3.6807e+07	3.71507e+07
pmp001309	6-Hydroxykaempferol-7-O-glucoside*	Flavonoids	C21H20O12	465.1	303.1	464.096	[M+H]+	1	-	-	4.46818e+07	4.79803e+07	4.73483e+07	4.6331e+07	4.76643e+07	3.34666e+07	3.03162e+07	3.15908e+07	3.18914e+07	3.09535e+07	2.72126e+07	3.58917e+07	5.26167e+07	3.15522e+07	4.42542e+07	5.30664e+07	3.75546e+07	4.13961e+07	4.53105e+07	3.94754e+07	4.91888e+07	4.94175e+07	4.7422e+07	4.93031e+07	4.84198e+07	5.7604e+07	5.46325e+07	5.39881e+07	5.61183e+07	5.43103e+07	5.35338e+07	5.13245e+07	5.50731e+07	5.24292e+07	5.31988e+07	4.22694e+07	4.99136e+07	4.98274e+07	4.60915e+07
MWSHY0113	Quercetin-3-O-galactoside (Hyperin)*	Flavonoids	C21H20O12	465.102	303.058	464.096	[M+H]+	1	482-36-0	C10073	4.08938e+07	5.08864e+07	5.086e+07	4.58901e+07	5.08732e+07	3.54758e+07	5.51352e+07	3.88237e+07	4.53055e+07	4.69795e+07	4.9663e+07	4.1305e+07	3.61927e+07	4.5484e+07	3.87488e+07	2.85407e+07	4.54579e+07	4.5583e+07	3.69993e+07	4.55204e+07	2.3997e+07	4.53652e+07	4.25297e+07	3.46811e+07	4.39475e+07	6.11359e+07	3.81145e+07	4.96451e+07	4.96252e+07	4.38798e+07	5.15492e+07	4.4035e+07	4.56816e+07	4.77921e+07	4.48583e+07	4.59712e+07	3.92825e+07	4.17304e+07	4.26268e+07
Smgp004575	Quercetin-5-O-β-D-glucoside*	Flavonoids	C21H20O12	465.1	303.05	464.096	[M+H]+	1	-	-	4.08938e+07	5.08864e+07	5.086e+07	4.58901e+07	5.08732e+07	3.54758e+07	5.51352e+07	3.88237e+07	4.53055e+07	4.69795e+07	4.9663e+07	4.1305e+07	3.61927e+07	4.5484e+07	3.87488e+07	2.85407e+07	4.54579e+07	4.5583e+07	3.69993e+07	4.55204e+07	2.3997e+07	4.53652e+07	4.25297e+07	3.46811e+07	4.39475e+07	6.11359e+07	3.81145e+07	4.96451e+07	4.96252e+07	4.38798e+07	5.15492e+07	4.4035e+07	4.56816e+07	4.77921e+07	4.48583e+07	4.59712e+07	3.92825e+07	4.17304e+07	4.26268e+07
Lmdp003286	Quercetin-3-O-alloside; Isohyperoside*	Flavonoids	C21H20O12	465.1	303.06	464.096	[M+H]+	1	35589-21-0	-	4.08938e+07	5.08864e+07	5.086e+07	4.58901e+07	5.08732e+07	3.54758e+07	5.51352e+07	3.88237e+07	4.53055e+07	4.69795e+07	4.9663e+07	4.1305e+07	3.61927e+07	4.5484e+07	3.87488e+07	2.85407e+07	4.54579e+07	4.5583e+07	3.69993e+07	4.55204e+07	2.3997e+07	4.53652e+07	4.25297e+07	3.46811e+07	4.39475e+07	6.11359e+07	3.81145e+07	4.96451e+07	4.96252e+07	4.38798e+07	5.15492e+07	4.4035e+07	4.56816e+07	4.77921e+07	4.48583e+07	4.59712e+07	3.92825e+07	4.17304e+07	4.26268e+07
Lmjp002461	Quercetin-3-O-neohesperidoside*	Flavonoids	C27H30O16	611.16	303.05	610.153	[M+H]+	1	29662-79-1	-	2.84088e+07	2.8451e+07	3.0896e+07	2.84299e+07	2.96735e+07	4.1031e+07	4.7515e+07	3.88106e+07	4.4273e+07	4.31628e+07	4.34792e+07	4.6931e+07	2.63815e+07	4.52051e+07	3.66562e+07	3.51198e+07	2.53393e+07	2.54317e+07	3.02296e+07	2.53855e+07	3.0571e+07	2.55631e+07	2.37064e+07	2.80671e+07	2.46347e+07	4.77154e+07	4.54882e+07	4.60157e+07	4.66018e+07	4.5752e+07	3.71186e+07	3.37531e+07	2.70935e+07	3.54359e+07	3.04233e+07	2.24044e+07	3.25282e+07	2.23543e+07	2.74663e+07
mws0056	Myricetin-3-O-rhamnoside (Myricitrin)	Flavonoids	C21H20O12	463.09	316.03	464.096	[M-H]-	1	17912-87-7	C10108	2.83734e+07	2.96515e+07	2.62048e+07	2.90124e+07	2.79282e+07	3.65546e+07	3.92502e+07	3.94058e+07	3.79024e+07	3.9328e+07	481108	479857	459013	480483	469435	3.49719e+07	3.64343e+07	3.58021e+07	3.57031e+07	3.61182e+07	571879	578606	651606	575242	615106	2.01118e+07	1.86155e+07	1.86967e+07	1.93637e+07	1.86561e+07	2.42557e+07	2.76864e+07	2.42967e+07	2.5971e+07	2.59916e+07	2.4414e+07	2.17767e+07	2.25388e+07	2.30954e+07
mws0856	Quercetin-4'-O-glucoside (Spiraeoside)	Flavonoids	C21H20O12	463.09	301.04	464.096	[M-H]-	1	20229-56-5	-	9.44436e+06	8.99704e+06	8.63284e+06	9.2207e+06	8.81494e+06	1.01757e+07	1.14575e+07	1.06146e+07	1.08166e+07	1.10361e+07	1.37052e+06	1.19646e+06	1.41236e+06	1.28349e+06	1.30441e+06	7.80961e+06	8.41222e+06	7.97545e+06	8.11091e+06	8.19384e+06	3.07068e+06	3.60372e+06	3.58805e+06	3.3372e+06	3.59589e+06	4.4176e+06	4.37895e+06	4.72517e+06	4.39828e+06	4.55206e+06	9.41888e+06	9.21978e+06	8.10397e+06	9.31933e+06	8.66188e+06	7.10302e+06	6.29633e+06	6.3322e+06	6.69967e+06
Xmyp005654	Kaempferol-4'-O-glucoside*	Flavonoids	C21H20O11	449.11	287.06	448.101	[M+H]+	1	52222-74-9	-	7.85935e+06	7.72419e+06	6.92682e+06	7.79177e+06	7.3255e+06	3.04273e+06	3.85969e+06	4.42366e+06	3.45121e+06	4.14168e+06	8.04284e+06	5.56095e+06	2.2642e+07	6.80189e+06	1.41015e+07	9.86263e+06	9.56258e+06	1.13025e+07	9.71261e+06	1.04326e+07	2.33449e+07	1.9526e+07	1.6238e+07	2.14355e+07	1.7882e+07	9.92872e+06	9.69547e+06	3.90358e+06	9.8121e+06	6.79953e+06	1.23331e+07	1.16874e+07	1.24447e+07	1.20103e+07	1.20661e+07	1.04928e+07	1.01238e+07	8.53202e+06	1.03083e+07
mws1329	Quercetin-7-O-glucoside	Flavonoids	C21H20O12	463.09	301.04	464.096	[M-H]-	2	491-50-9	C12639	7.74511e+06	7.88478e+06	8.60967e+06	7.81495e+06	8.24723e+06	8.281e+06	9.28278e+06	9.21964e+06	8.78189e+06	9.25121e+06	1.21913e+06	888806	1.34229e+06	1.05397e+06	1.11555e+06	7.82488e+06	8.58113e+06	8.10621e+06	8.20301e+06	8.34367e+06	3.05445e+06	3.3524e+06	3.1615e+06	3.20343e+06	3.25695e+06	4.05933e+06	4.40588e+06	3.88981e+06	4.2326e+06	4.14784e+06	8.79008e+06	9.28016e+06	7.79558e+06	9.03512e+06	8.53787e+06	6.20702e+06	6.18681e+06	6.45997e+06	6.19692e+06
Zbpp001992	Isorhamnetin-3-O-Glucoside*	Flavonoids	C22H22O12	479.12	317.07	478.111	[M+H]+	1	5041-82-7	C22589	7.479e+06	7.65392e+06	8.14805e+06	7.56646e+06	7.90099e+06	1.17331e+07	1.12571e+07	1.06979e+07	1.14951e+07	1.09775e+07	6.51278e+06	6.51733e+06	1.23581e+07	6.51506e+06	9.43772e+06	1.24006e+07	1.36583e+07	9.15021e+06	1.30295e+07	1.14043e+07	1.6709e+07	1.15479e+07	9.66931e+06	1.41284e+07	1.06086e+07	2.71774e+06	2.92723e+06	1.9646e+06	2.82249e+06	2.44591e+06	1.04738e+07	1.21219e+07	1.09062e+07	1.12979e+07	1.15141e+07	9.20643e+06	1.42816e+07	7.92022e+06	1.1744e+07
pme3514	Morin*	Flavonoids	C15H10O7	301.04	151	302.043	[M-H]-	1	480-16-0	C10105	7.38735e+06	7.49826e+06	7.37913e+06	7.4428e+06	7.43869e+06	2.38513e+07	2.89772e+07	2.5656e+07	2.64142e+07	2.73166e+07	288609	304652	311140	296631	307896	1.02607e+06	1.14771e+06	1.0506e+06	1.08689e+06	1.09915e+06	104676	134534	130883	119605	132709	509564	523467	378326	516515	450897	372767	371450	341229	372108	356339	2.57177e+06	2.47475e+06	2.36337e+06	2.52326e+06
MWSHY0132	Quercetin-3-O-rhamnoside(Quercitrin)	Flavonoids	C21H20O11	449.11	303.05	448.101	[M+H]+	1	522-12-3	C01750	6.57133e+06	1.26554e+07	6.29957e+06	9.61338e+06	9.4775e+06	2.20431e+06	4.14642e+06	5.6429e+06	3.17536e+06	4.89466e+06	1.03458e+06	1.16027e+06	1.90458e+06	1.09743e+06	1.53242e+06	5.10065e+06	4.50418e+06	3.15325e+06	4.80241e+06	3.82872e+06	476575	498643	1.44481e+06	487609	971726	1.59152e+06	3.50091e+06	1.79925e+06	2.54621e+06	2.65008e+06	3.13414e+06	1.84178e+06	2.72751e+06	2.48796e+06	2.28465e+06	4.91865e+06	4.89828e+06	4.44639e+06	4.90847e+06
pma0214	6-C-Methylquercetin-3-O-glucoside*	Flavonoids	C22H22O12	479.118	317.066	478.111	[M+H]+	1	-	-	5.01692e+06	4.858e+06	4.64118e+06	4.93746e+06	4.74959e+06	5.84351e+06	6.43651e+06	7.38348e+06	6.14001e+06	6.91e+06	5.72499e+06	5.28751e+06	1.1548e+07	5.50625e+06	8.41775e+06	1.04548e+07	7.67397e+06	8.80822e+06	9.06439e+06	8.2411e+06	8.6503e+06	8.87789e+06	9.81259e+06	8.76409e+06	9.34524e+06	3.14183e+06	2.79465e+06	1.15345e+06	2.96824e+06	1.97405e+06	8.33038e+06	8.40574e+06	8.10798e+06	8.36806e+06	8.25686e+06	1.17787e+07	1.16608e+07	9.06597e+06	1.17197e+07
Lmsp003729	Myricetin-3-O-rutinoside*	Flavonoids	C27H30O17	627.156	319.046	626.148	[M+H]+	1	-	-	4.98623e+06	2.47119e+06	4.0323e+06	3.72871e+06	3.25174e+06	4.32282e+06	2.97509e+06	4.22669e+06	3.64896e+06	3.60089e+06	262638	56678.6	649159	159658	352919	1.26496e+07	1.81646e+07	1.80509e+07	1.54071e+07	1.81077e+07	624350	348039	547063	486195	447551	8.51401e+06	1.04217e+07	5.26464e+06	9.46786e+06	7.84317e+06	1.48849e+07	2.20594e+07	3.1018e+07	1.84722e+07	2.65387e+07	1.87396e+07	2.31314e+07	2.57586e+07	2.09355e+07
Zmdp003457	Myricetin-3-O-galactoside-3'-O-rhamnoside*	Flavonoids	C27H30O17	627.16	319.05	626.148	[M+H]+	1	-	-	4.98623e+06	2.47119e+06	4.0323e+06	3.72871e+06	3.25174e+06	4.32282e+06	2.97509e+06	4.22669e+06	3.64896e+06	3.60089e+06	262638	56678.6	649159	159658	352919	1.26496e+07	1.81646e+07	1.80509e+07	1.54071e+07	1.81077e+07	624350	348039	547063	486195	447551	8.51401e+06	1.04217e+07	5.26464e+06	9.46786e+06	7.84317e+06	1.48849e+07	2.20594e+07	3.1018e+07	1.84722e+07	2.65387e+07	1.87396e+07	2.31314e+07	2.57586e+07	2.09355e+07
pme0321	Kaempferol-7-O-rhamnoside	Flavonoids	C21H20O10	431.1	285.04	432.106	[M-H]-	2	20196-89-8	-	3.98405e+06	3.78372e+06	4.07965e+06	3.88388e+06	3.93168e+06	2.28083e+06	2.40417e+06	2.26357e+06	2.3425e+06	2.33387e+06	713063	699845	728333	706454	714089	424490	425092	378216	424791	401654	173547	144346	158711	158947	151529	176831	171300	192623	174066	181962	377976	322243	317373	350109	319808	818706	735726	820318	777216
HJAP120	Rhamnetin-3-O-Rutinoside*	Flavonoids	C28H32O16	625.166	317.066	624.169	[M+H]+	1	-	-	3.88214e+06	2.45003e+06	2.58342e+06	3.16609e+06	2.51673e+06	2.56495e+07	2.25342e+07	3.24377e+07	2.40918e+07	2.74859e+07	2.06102e+07	1.2721e+07	9.47086e+06	1.66656e+07	1.10959e+07	6.86806e+06	8.63638e+06	6.78022e+06	7.75222e+06	7.7083e+06	5.32837e+06	9.53071e+06	5.75961e+06	7.42954e+06	7.64516e+06	4.37259e+06	3.90299e+06	1.03739e+07	4.13779e+06	7.13843e+06	6.82555e+06	7.70206e+06	7.55089e+06	7.2638e+06	7.62648e+06	6.89007e+06	7.8639e+06	9.2326e+06	7.37699e+06
mws0919	Kaempferol-3-O-rhamnoside (Afzelin)(Kaempferin)	Flavonoids	C21H20O10	431.1	285.04	432.106	[M-H]-	1	482-39-3	C16911	3.45857e+06	3.94258e+06	3.85264e+06	3.70058e+06	3.89761e+06	2.21466e+06	2.32169e+06	2.17475e+06	2.26818e+06	2.24822e+06	637505	677771	647825	657638	662798	405366	393995	413442	399680	403719	157729	133352	157571	145540	145462	141368	148205	174128	144786	161167	402567	311386	331107	356977	321247	752859	727333	749563	740096
Lmjp002906	Rhamnetin-3-O-Glucoside*	Flavonoids	C22H22O12	479.118	317.065	478.111	[M+H]+	1	27875-34-9	-	2.72696e+06	5.51172e+06	4.12167e+06	4.11934e+06	4.8167e+06	1.693e+07	1.31865e+07	1.44647e+07	1.50583e+07	1.38256e+07	1.62785e+07	9.83721e+06	9.11248e+06	1.30579e+07	9.47485e+06	7.82367e+06	4.63392e+06	8.44954e+06	6.2288e+06	6.54173e+06	6.47031e+06	1.06558e+07	7.18265e+06	8.56306e+06	8.91922e+06	6.25465e+06	5.32669e+06	5.91013e+06	5.79067e+06	5.61841e+06	8.7393e+06	7.31856e+06	7.99928e+06	8.02893e+06	7.65892e+06	9.7689e+06	8.42282e+06	9.88594e+06	9.09586e+06
Lmjp003295	6-Methoxykaempferol-3-O-glucoside*	Flavonoids	C22H22O12	479.12	317.07	478.111	[M+H]+	1	63422-27-5	-	2.72696e+06	5.51172e+06	4.12167e+06	4.11934e+06	4.8167e+06	1.693e+07	1.31865e+07	1.44647e+07	1.50583e+07	1.38256e+07	1.62785e+07	9.83721e+06	9.11248e+06	1.30579e+07	9.47485e+06	7.82367e+06	4.63392e+06	8.44954e+06	6.2288e+06	6.54173e+06	6.47031e+06	1.06558e+07	7.18265e+06	8.56306e+06	8.91922e+06	2.36959e+06	5.32669e+06	5.91013e+06	3.84814e+06	5.61841e+06	8.7393e+06	7.31856e+06	7.99928e+06	8.02893e+06	7.65892e+06	9.7689e+06	8.42282e+06	9.88594e+06	9.09586e+06
HJAP006	Syringetin-7-O-glucoside*	Flavonoids	C23H24O13	509.13	347.08	508.122	[M+H]+	1	-	-	2.67967e+06	2.85403e+06	2.49165e+06	2.76685e+06	2.67284e+06	1.56848e+07	1.81494e+07	1.72038e+07	1.69171e+07	1.76766e+07	1.20463e+06	1.3807e+06	713365	1.29267e+06	1.04703e+06	3.4004e+07	3.10738e+07	3.31808e+07	3.25389e+07	3.21273e+07	706901	666701	607443	686801	637072	2.32297e+07	1.56807e+07	1.94846e+07	1.94552e+07	1.75827e+07	1.58861e+07	1.70564e+07	1.36701e+07	1.64712e+07	1.53632e+07	1.56144e+07	1.57812e+07	1.71684e+07	1.56978e+07
Hmcp002187	Limocitrin-3-O-galactoside*	Flavonoids	C23H24O13	509.13	347.07	508.122	[M+H]+	1	-	-	2.62095e+06	2.72828e+06	2.39562e+06	2.67462e+06	2.56195e+06	1.03911e+07	9.15661e+06	1.11632e+07	9.77384e+06	1.01599e+07	826191	675835	844308	751013	760072	3.38359e+07	3.36861e+07	2.91225e+07	3.3761e+07	3.14043e+07	572111	936667	574413	754389	755540	2.23178e+07	1.59453e+07	1.94883e+07	1.91316e+07	1.77168e+07	1.82105e+07	1.74133e+07	1.55451e+07	1.78119e+07	1.64792e+07	1.61945e+07	1.86382e+07	1.78685e+07	1.74164e+07
Lmpp003465	Myricetin-3-O-β-D-glucoside*	Flavonoids	C21H20O13	481.1	319.04	480.09	[M+H]+	1	19833-12-6	-	2.585e+06	3.19686e+06	2.4755e+06	2.89093e+06	2.83618e+06	1.04016e+07	1.08162e+07	1.05053e+07	1.06089e+07	1.06607e+07	60771.7	60771.7	60771.7	60771.7	60771.7	2.91547e+07	4.41181e+07	3.40878e+07	3.66364e+07	3.91029e+07	303859	389714	389359	346786	389537	1.2597e+07	1.61163e+07	6.56824e+06	1.43566e+07	1.13423e+07	2.63213e+07	3.49344e+07	3.00215e+07	3.06278e+07	3.24779e+07	4.1266e+07	2.84636e+07	3.9292e+07	3.48648e+07
HJN051	Tamarixetin-3-O-rutinoside	Flavonoids	C28H32O16	623.16	315.05	624.169	[M-H]-	2	-	-	2.4975e+06	2.22192e+06	2.42e+06	2.35971e+06	2.32096e+06	6.59933e+06	6.17797e+06	7.49192e+06	6.38865e+06	6.83494e+06	6.11016e+06	5.91462e+06	5.78667e+06	6.01239e+06	5.85064e+06	5.67507e+06	5.60192e+06	5.61098e+06	5.63849e+06	5.60645e+06	5.71593e+06	7.29755e+06	6.15605e+06	6.50674e+06	6.7268e+06	2.20112e+06	2.00798e+06	2.0179e+06	2.10455e+06	2.01294e+06	4.86161e+06	4.60204e+06	4.71692e+06	4.73183e+06	4.65948e+06	4.85529e+06	4.74678e+06	4.57444e+06	4.80104e+06
MWSHY0064	Isorhamnetin-3-O-neohesperidoside*	Flavonoids	C28H32O16	625.17	317.07	624.169	[M+H]+	1	55033-90-4	-	2.43292e+06	2.4362e+06	2.48165e+06	2.43456e+06	2.45892e+06	2.56495e+07	2.25342e+07	3.24377e+07	2.40918e+07	2.74859e+07	2.06102e+07	1.2721e+07	7.79884e+06	1.66656e+07	1.02599e+07	6.47021e+06	7.70369e+06	6.17101e+06	7.08695e+06	6.93735e+06	3.733e+06	9.25938e+06	7.51684e+06	6.49619e+06	8.38811e+06	4.37259e+06	4.05743e+06	1.03739e+07	4.21501e+06	7.21565e+06	6.06614e+06	6.84375e+06	6.73111e+06	6.45494e+06	6.78743e+06	5.21622e+06	1.09056e+07	8.42347e+06	8.06093e+06
Lmmp002463	Sexangularetin-3-O-glucoside-7-O-rhamnoside*	Flavonoids	C28H32O16	625.18	317.07	624.169	[M+H]+	1	-	-	2.43292e+06	2.4362e+06	2.48165e+06	2.43456e+06	2.45892e+06	2.56495e+07	2.25342e+07	3.24377e+07	2.40918e+07	2.74859e+07	2.06102e+07	1.2721e+07	7.79884e+06	1.66656e+07	1.02599e+07	6.47021e+06	7.70369e+06	6.17101e+06	7.08695e+06	6.93735e+06	3.733e+06	9.25938e+06	7.51684e+06	6.49619e+06	8.38811e+06	4.37259e+06	4.05743e+06	1.03739e+07	4.21501e+06	7.21565e+06	6.06614e+06	6.84375e+06	6.73111e+06	6.45494e+06	6.78743e+06	5.21622e+06	1.09056e+07	8.42347e+06	8.06093e+06
MWSHY0135	Isorhamnetin-3-O-rutinoside (Narcissin)*	Flavonoids	C28H32O16	625.18	317.08	624.169	[M+H]+	1	604-80-8	C16060	2.43292e+06	2.4362e+06	2.48165e+06	2.43456e+06	2.45892e+06	2.56495e+07	2.25342e+07	3.24377e+07	2.40918e+07	2.74859e+07	2.06102e+07	1.2721e+07	7.79884e+06	1.66656e+07	1.02599e+07	6.47021e+06	7.70369e+06	6.17101e+06	7.08695e+06	6.93735e+06	3.733e+06	9.25938e+06	7.51684e+06	6.49619e+06	8.38811e+06	4.37259e+06	4.05743e+06	1.03739e+07	4.21501e+06	7.21565e+06	6.06614e+06	6.84375e+06	6.73111e+06	6.45494e+06	6.78743e+06	5.21622e+06	1.09056e+07	8.42347e+06	8.06093e+06
Zmhp004034	Gossypetin-7-O-L-rhamnopyranoside(Rhodiolgin)*	Flavonoids	C21H20O12	465.1	303.05	464.096	[M+H]+	1	94696-39-6	-	2.26581e+06	2.26581e+06	2.26581e+06	2.26581e+06	2.26581e+06	2.26581e+06	2.26581e+06	2.26581e+06	2.26581e+06	2.26581e+06	2.11479e+07	1.38575e+07	2.53054e+07	1.75027e+07	1.95815e+07	1.69254e+07	2.05411e+07	1.63248e+07	1.87333e+07	1.8433e+07	2.64584e+07	2.27236e+07	2.41027e+07	2.4591e+07	2.34132e+07	1.93769e+07	3.06796e+07	1.23484e+07	2.50282e+07	2.1514e+07	2.19731e+07	1.67769e+07	1.90309e+07	1.9375e+07	1.79039e+07	2.15097e+07	1.93879e+07	2.0276e+07	2.04488e+07
Lmcp003788	Isotamarixin*	Flavonoids	C22H22O12	479.118	317.062	478.111	[M+H]+	3	-	-	2.2219e+06	1.81209e+06	1.75197e+06	2.01699e+06	1.78203e+06	350394	350394	350394	350394	350394	2.7737e+07	2.34983e+07	3.27515e+07	2.56177e+07	2.81249e+07	1.1551e+07	6.70012e+06	6.13774e+06	9.12556e+06	6.41893e+06	9.06631e+06	1.04337e+07	1.34173e+07	9.75001e+06	1.19255e+07	4.22811e+06	6.06151e+06	7.5431e+06	5.14481e+06	6.80231e+06	9.76015e+06	8.66002e+06	1.05107e+07	9.21008e+06	9.58535e+06	1.56228e+07	1.10006e+07	1.47911e+07	1.33117e+07
Lmdp002969	Myricetin-3-O-galactoside*	Flavonoids	C21H20O13	481.1	319.06	480.09	[M+H]+	1	15648-86-9	-	2.10836e+06	3.36586e+06	2.82589e+06	2.73711e+06	3.09587e+06	9.61133e+06	1.14995e+07	1.05133e+07	1.05554e+07	1.10064e+07	68620.4	68620.4	68620.4	68620.4	68620.4	2.18603e+07	4.14497e+07	4.39872e+07	3.1655e+07	4.27184e+07	408902	343102	398080	376002	370591	1.16529e+07	1.75907e+07	7.75675e+06	1.46218e+07	1.26737e+07	3.31397e+07	3.07345e+07	2.90327e+07	3.19371e+07	2.98836e+07	4.22844e+07	3.13238e+07	2.29925e+07	3.68041e+07
Lmmp001947	Gossypetin-3-O-glucoside*	Flavonoids	C21H20O13	481.1	319.05	480.09	[M+H]+	1	-	-	2.10836e+06	3.36586e+06	2.82589e+06	2.73711e+06	3.09587e+06	9.61133e+06	1.14995e+07	1.05133e+07	1.05554e+07	1.10064e+07	68620.4	68620.4	68620.4	68620.4	68620.4	2.18603e+07	4.14497e+07	4.39872e+07	3.1655e+07	4.27184e+07	408902	343102	398080	376002	370591	1.16529e+07	1.75907e+07	7.75675e+06	1.46218e+07	1.26737e+07	3.31397e+07	3.07345e+07	2.90327e+07	3.19371e+07	2.98836e+07	4.22844e+07	3.13238e+07	2.29925e+07	3.68041e+07
Zbsp004862	Syringetin-3-O-glucoside	Flavonoids	C23H24O13	509.13	347.08	508.122	[M+H]+	1	40039-49-4	-	1.99363e+06	1.98528e+06	1.98713e+06	1.98945e+06	1.98621e+06	1.03911e+07	9.15661e+06	1.11632e+07	9.77384e+06	1.01599e+07	826191	675835	1.1816e+06	751013	928719	3.33529e+07	3.48818e+07	3.36198e+07	3.41173e+07	3.42508e+07	967585	832542	930262	900064	881402	1.44969e+07	2.68112e+07	1.94883e+07	2.0654e+07	2.31497e+07	1.8261e+07	1.64666e+07	1.81542e+07	1.73638e+07	1.73104e+07	8.58679e+06	2.62556e+07	2.28757e+07	1.74212e+07
MWStz602	Quercetagetin-7-O-glucoside*	Flavonoids	C21H20O13	481.1	319.05	480.09	[M+H]+	1	548-75-4	-	1.8828e+06	3.21005e+06	2.55743e+06	2.54643e+06	2.88374e+06	1.07282e+07	9.74068e+06	1.27292e+07	1.02345e+07	1.12349e+07	81299.4	81299.4	81299.4	81299.4	81299.4	3.62595e+07	4.00337e+07	3.90546e+07	3.81466e+07	3.95441e+07	406497	461526	425408	434012	443467	1.44344e+07	1.42617e+07	5.34396e+06	1.4348e+07	9.80281e+06	3.19387e+07	2.74142e+07	3.01291e+07	2.96765e+07	2.87717e+07	3.24879e+07	3.22582e+07	3.00468e+07	3.23731e+07
MWStz487	3,3',4',5',7-Pentahydroxyflavone; Robinetin	Flavonoids	C15H10O7	303.05	137.02	302.043	[M+H]+	1	490-31-3	C10177	1.69642e+06	1.74105e+06	2.23009e+06	1.71873e+06	1.98557e+06	633512	561032	581635	597272	571333	782912	551612	1.99451e+06	667262	1.27306e+06	1.3759e+06	1.62084e+06	2.15821e+06	1.49837e+06	1.88952e+06	1.60249e+06	2.12402e+06	1.01357e+06	1.86325e+06	1.56879e+06	1.57442e+06	2.52977e+06	945321	2.0521e+06	1.73755e+06	939760	1.19217e+06	2.25376e+06	1.06596e+06	1.72296e+06	685682	1.45675e+06	1.06367e+06	1.07122e+06
Lmcp003402	Tamarixetin-3-O-glucoside (Tamarixin)	Flavonoids	C22H22O12	479.12	317.06	478.111	[M+H]+	3	27542-39-8	-	1.14447e+06	1.13121e+06	1.56219e+06	1.13784e+06	1.3467e+06	226243	226243	226243	226243	226243	2.82482e+07	2.50605e+07	2.41424e+07	2.66543e+07	2.46014e+07	1.23802e+07	6.03076e+06	5.94491e+06	9.20546e+06	5.98784e+06	7.35585e+06	1.10795e+07	9.04655e+06	9.21768e+06	1.0063e+07	3.0327e+06	7.22437e+06	6.65951e+06	5.12853e+06	6.94194e+06	1.14339e+07	9.94017e+06	8.72276e+06	1.0687e+07	9.33146e+06	1.30488e+07	9.30502e+06	1.24859e+07	1.11769e+07
Lmfp004055	Morin-3-O-xyloside*	Flavonoids	C20H18O11	435.09	303.05	434.085	[M+H]+	3	-	-	1.10715e+06	1.04343e+06	1.22732e+06	1.07529e+06	1.13537e+06	324018	258278	293342	291148	275810	141598	167226	416825	154412	292026	302441	334910	227538	318675	281224	206148	174848	219493	190498	197170	388995	449658	246004	419326	347831	564687	610061	572030	587374	591046	261381	319396	275107	290389
Zmhp003716	Rhodionidin	Flavonoids	C27H30O16	611.16	303.05	610.153	[M+H]+	1	94696-40-9	-	1.01893e+06	937876	842579	978405	890228	5.59059e+06	5.10876e+06	6.77943e+06	5.34968e+06	5.9441e+06	4.93162e+06	5.13192e+06	1.8593e+07	5.03177e+06	1.18625e+07	1.12471e+07	1.03057e+07	9.49721e+06	1.07764e+07	9.90144e+06	6.95453e+06	4.79255e+06	7.74284e+06	5.87354e+06	6.26769e+06	1.22303e+07	1.09928e+07	5.78187e+06	1.16116e+07	8.38732e+06	1.97612e+07	1.71357e+07	1.57533e+07	1.84484e+07	1.64445e+07	1.58165e+07	1.54381e+07	1.41111e+07	1.56273e+07
Lmmp002529	Gossypetin-3-O-rutinoside-8-O-rhamnoside	Flavonoids	C33H40O21	773.21	465.1	772.206	[M+H]+	2	-	-	999267	999267	999267	999267	999267	6.35604e+06	8.49023e+06	8.88467e+06	7.42313e+06	8.68745e+06	1.26316e+07	1.54267e+07	1.17671e+07	1.40291e+07	1.35969e+07	7.7316e+06	6.77716e+06	4.99634e+06	7.25438e+06	5.88675e+06	8.34008e+06	7.2497e+06	8.33825e+06	7.79489e+06	7.79397e+06	1.34046e+07	7.61081e+06	8.53956e+06	1.05077e+07	8.07519e+06	7.2264e+06	1.11517e+07	6.8844e+06	9.18905e+06	9.01805e+06	8.43136e+06	7.41594e+06	7.73854e+06	7.92365e+06
pmp000589	Quercetin-7-O-(6''-malonyl)glucoside	Flavonoids	C24H22O15	551.1	303.05	550.096	[M+H]+	1	98767-37-4	-	995140	886976	963352	941058	925164	525724	585573	623163	555649	604368	595141	422671	835898	508906	629284	1.22925e+06	1.29643e+06	1.7662e+06	1.26284e+06	1.53132e+06	1.09105e+06	855678	1.51327e+06	973365	1.18447e+06	417553	728667	330192	573110	529430	1.48422e+06	1.25848e+06	1.39908e+06	1.37135e+06	1.32878e+06	1.14779e+06	1.03658e+06	733019	1.09219e+06
Lmsn002815	Kaempferol-3-O-rutinoside(Nicotiflorin)	Flavonoids	C27H30O15	593.15	285.04	594.159	[M-H]-	2	17650-84-9	C21833	946295	1.00644e+06	1.09101e+06	976368	1.04873e+06	3.18875e+06	3.00102e+06	3.06571e+06	3.09488e+06	3.03336e+06	4.20508e+06	4.74248e+06	4.59149e+06	4.47378e+06	4.66699e+06	2.31404e+06	2.18547e+06	2.34953e+06	2.24975e+06	2.2675e+06	3.56437e+06	3.19137e+06	3.7223e+06	3.37787e+06	3.45684e+06	1.92286e+06	1.92592e+06	1.81075e+06	1.92439e+06	1.86833e+06	2.33064e+06	2.35344e+06	2.32769e+06	2.34204e+06	2.34057e+06	1.75237e+06	1.75667e+06	1.77961e+06	1.75452e+06
Lmlp005572	Galangin 7-glucoside	Flavonoids	C21H20O10	433.11	271.06	432.106	[M+H]+	3	-	-	928542	711040	308522	819791	509781	60732.3	68618.9	62167.5	64675.6	65393.2	96224.7	66369.8	89069.9	81297.3	77719.8	108559	120607	135378	114583	127993	71946.1	114182	95899.2	93064	105041	26212.1	61917.4	44965.7	44064.7	53441.5	255893	134578	147363	195236	140971	191769	112284	178447	152027
Lmmp002334	Quercetin-3-O-rutinoside-7-O-glucoside*	Flavonoids	C33H40O21	773.21	303.05	772.206	[M+H]+	1	30311-61-6	-	877863	877863	877863	877863	877863	4.71996e+06	5.92092e+06	4.38932e+06	5.32044e+06	5.15512e+06	1.39656e+07	1.22294e+07	1.29348e+07	1.30975e+07	1.25821e+07	1.20174e+07	1.0092e+07	6.34454e+06	1.10547e+07	8.21826e+06	1.15243e+07	1.34968e+07	1.18819e+07	1.25105e+07	1.26894e+07	5.28483e+06	1.26849e+07	1.18892e+07	8.98484e+06	1.2287e+07	8.68478e+06	7.55415e+06	7.4793e+06	8.11946e+06	7.51673e+06	9.82288e+06	9.74356e+06	1.06843e+07	9.78322e+06
pmp001311	6-Hydroxykaempferol-7,6-O-Diglucoside	Flavonoids	C27H30O17	627.16	303.1	626.148	[M+H]+	1	-	-	804688	804688	804688	804688	804688	5.19604e+06	4.02344e+06	4.35133e+06	4.60974e+06	4.18738e+06	1.5224e+07	1.20498e+07	1.3049e+07	1.36369e+07	1.25494e+07	6.47193e+06	7.66954e+06	6.8312e+06	7.07073e+06	7.25037e+06	9.1635e+06	1.23346e+07	1.20597e+07	1.0749e+07	1.21971e+07	9.32567e+06	9.41784e+06	1.4e+07	9.37176e+06	1.17089e+07	7.97637e+06	6.0406e+06	6.70351e+06	7.00848e+06	6.37205e+06	8.98531e+06	7.82456e+06	7.508e+06	8.40493e+06
mws2186	Avicularin(Quercetin-3-O-α-L-arabinofuranoside)*	Flavonoids	C20H18O11	435.09	303.05	434.085	[M+H]+	3	572-30-5	C22608	781326	741344	898324	761335	819834	107907	145582	132265	126745	138923	83438.9	45127.3	224157	64283.1	134642	277367	260224	322495	268795	291359	157366	134008	156078	145687	145043	237237	448616	106019	342927	277318	524984	552339	340077	538662	446208	293928	234142	196420	264035
Zmhp002640	6-Hydroxykaempferol-3-O-Rutinoside-6-O-glucoside*	Flavonoids	C33H40O21	773.21	303.05	772.206	[M+H]+	1	-	-	770221	770221	770221	770221	770221	4.71996e+06	5.92092e+06	4.38932e+06	5.32044e+06	5.15512e+06	1.39656e+07	1.22294e+07	1.24049e+07	1.30975e+07	1.23171e+07	7.13436e+06	3.85111e+06	4.97781e+06	5.49273e+06	4.41446e+06	1.07402e+07	7.31013e+06	9.07252e+06	9.02515e+06	8.19133e+06	5.28483e+06	1.00552e+07	1.18892e+07	7.67002e+06	1.09722e+07	6.51042e+06	7.13602e+06	5.27988e+06	6.82322e+06	6.20795e+06	5.71533e+06	8.50867e+06	6.41161e+06	7.112e+06
Lahp004593	Rhamnazin 3-O-β-D-glucopyranoside(Flavoyadorinin A)*	Flavonoids	C23H24O12	493.13	331.08	492.127	[M+H]+	2	20486-38-8	-	613833	641145	577890	627489	609518	3.41431e+06	5.00186e+06	5.19763e+06	4.20808e+06	5.09975e+06	208050	201172	187940	204611	194556	3.22977e+06	2.60044e+06	2.42983e+06	2.9151e+06	2.51513e+06	141879	61097.7	148458	101488	104778	5.44949e+06	2.63987e+06	4.21354e+06	4.04468e+06	3.4267e+06	3.70604e+06	4.53534e+06	3.34638e+06	4.12069e+06	3.94086e+06	1.93259e+06	2.69066e+06	2.18932e+06	2.31163e+06
Lcyp000678	Prudomenin*	Flavonoids	C23H24O12	493.132	331.082	492.127	[M+H]+	2	-	-	568336	571814	593826	570075	582820	4.64396e+06	4.29029e+06	4.76767e+06	4.46713e+06	4.52898e+06	163325	290320	136492	226823	213406	3.4107e+06	2.38017e+06	2.15552e+06	2.89543e+06	2.26785e+06	159471	88867.5	108661	124169	98764.1	5.01389e+06	1.60968e+06	5.82044e+06	3.31178e+06	3.71506e+06	3.27135e+06	3.66176e+06	2.83326e+06	3.46655e+06	3.24751e+06	1.71773e+06	2.05697e+06	1.82524e+06	1.88735e+06
Zmhp002730	6-Hydroxykaempferol-6,7-O-Diglucoside*	Flavonoids	C27H30O17	627.156	303.051	626.148	[M+H]+	2	-	-	550547	550547	550547	550547	550547	3.187e+06	2.75274e+06	3.29776e+06	2.96987e+06	3.02525e+06	9.62761e+06	7.62516e+06	1.30547e+07	8.62638e+06	1.03399e+07	8.71647e+06	1.06383e+07	9.36988e+06	9.6774e+06	1.00041e+07	1.78676e+07	1.44724e+07	1.54956e+07	1.617e+07	1.4984e+07	1.62847e+07	1.67163e+07	1.02639e+07	1.65005e+07	1.34901e+07	9.42808e+06	9.47986e+06	6.95186e+06	9.45397e+06	8.21586e+06	1.03421e+07	8.80296e+06	9.6145e+06	9.57252e+06
Lnrp102163	Quercetin-3-O-rutinoside-7-O-rhamnoside	Flavonoids	C33H40O20	757.21	303.05	756.211	[M+H]+	1	-	-	550246	533278	481470	541762	507374	152778	132268	140794	142523	136531	422691	183836	810340	303264	497088	501118	762850	501763	631984	632306	362873	803021	931394	582947	867208	359239	1.45271e+06	636237	905972	1.04447e+06	1.02122e+06	736467	508044	878841	622255	458003	473257	730491	465630
Lmtp005305	Mearnsetin-3-O-rhamnoside (Mearnsitrin)	Flavonoids	C22H22O12	479.12	333.06	478.111	[M+H]+	3	30484-88-9	-	542488	421621	582890	482054	502255	2.7733e+06	2.57311e+06	2.7182e+06	2.67321e+06	2.64566e+06	537304	282214	168655	409759	225435	6.39008e+06	2.43799e+06	2.76634e+06	4.41403e+06	2.60216e+06	214550	97020.3	149624	155785	123322	2.8578e+06	6.48722e+06	2.27726e+06	4.67251e+06	4.38224e+06	4.21067e+06	7.66808e+06	8.33288e+06	5.93938e+06	8.00048e+06	4.36237e+06	4.1182e+06	5.57032e+06	4.24028e+06
Lmpp005842	6-Methoxyquercetin-3-O-rhamnoside	Flavonoids	C22H22O12	479.11	333.07	478.111	[M+H]+	3	-	-	542488	421621	582890	482054	502255	2.7733e+06	2.57311e+06	2.7182e+06	2.67321e+06	2.64566e+06	537304	282214	168655	409759	225435	6.39008e+06	2.43799e+06	2.76634e+06	4.41403e+06	2.60216e+06	214550	97020.3	149624	155785	123322	6.68629e+06	6.48722e+06	2.27726e+06	6.58675e+06	4.38224e+06	4.21067e+06	7.66808e+06	8.33288e+06	5.93938e+06	8.00048e+06	4.36237e+06	4.1182e+06	5.57032e+06	4.24028e+06
Hmgp001996	Quercetagetin; 3,3',4',5,6,7-Hexahydroxyflavone	Flavonoids	C15H10O8	319.05	273.04	318.038	[M+H]+	1	90-18-6	C10122	531752	424608	572569	478180	498589	1352496	988797	1.75252e+06	1.17065e+06	1.37066e+06	2005.37	2005.37	2005.37	2005.37	2005.37	394838	1.54501e+06	734388	969922	1.1397e+06	10026.8	26827.7	24530.1	18427.3	25678.9	195261	311581	532042	253421	421811	473818	257208	334280	365513	295744	593305	379260	491161	486283
Zbtp004722	Mearnsetin	Flavonoids	C16H12O8	333.06	318.03	332.053	[M+H]+	1	16805-10-0	-	498204	659171	555253	578688	607212	1.65871e+06	1.33567e+06	1.87659e+06	1.49719e+06	1.60613e+06	278039	147986	599988	213013	373987	1.91942e+06	1.42649e+06	1.84651e+06	1.67296e+06	1.6365e+06	300101	136522	122232	218311	129377	1.73282e+06	1.66807e+06	1.39753e+06	1.70044e+06	1.5328e+06	1.88893e+06	3.09916e+06	2.5132e+06	2.49404e+06	2.80618e+06	1.96744e+06	2.26779e+06	1.9195e+06	2.11761e+06
Lmfn004036	Morin 3-alpha-L-lyxopyranoside	Flavonoids	C20H18O11	433.08	300.03	434.085	[M-H]-	3	-	-	489922	513470	519036	501696	516253	284043	266860	374039	275452	320450	159337	166549	168681	162943	167615	238916	257033	265962	247975	261498	176283	174778	159678	175530	167228	420951	450202	440091	435577	445146	332633	380168	346736	356400	363452	187752	231426	190051	209589
mws4183	Quercetin-3-O-arabinoside	Flavonoids	C20H18O11	433.08	300.03	434.085	[M-H]-	3	22255-13-6	-	479599	461759	540076	470679	500917	280717	314183	328020	297450	321102	179381	150354	165216	164868	157785	204985	283437	238857	244211	261147	132897	126846	138706	129872	132776	380477	390328	390997	385402	390662	396701	364957	357621	380829	361289	210051	186996	234880	198524
MWStz530	Quercetin-3-O-glucose-6''-acetate	Flavonoids	C23H22O13	505.1	300.03	506.106	[M-H]-	2	54542-51-7	-	476319	472869	474832	474594	473851	764982	702581	730884	733782	716733	387833	508011	487442	447922	497727	534690	533517	634207	534104	583862	439431	871267	593427	655349	732347	312615	334580	304667	323597	319623	511623	536522	513006	524072	524764	405468	426793	531940	416131
pmp001310	6-Hydroxykaempferol-3,6-O-Diglucoside*	Flavonoids	C27H30O17	627.16	303.1	626.148	[M+H]+	2	-	-	471539	471539	471539	471539	471539	2.67052e+06	2.3577e+06	2.55359e+06	2.51411e+06	2.45565e+06	9.95113e+06	8.50121e+06	1.49029e+07	9.22617e+06	1.1702e+07	7.59517e+06	6.30212e+06	7.40086e+06	6.94865e+06	6.85149e+06	1.13216e+07	1.28309e+07	1.52435e+07	1.20763e+07	1.40372e+07	1.54977e+07	1.51932e+07	9.77418e+06	1.53454e+07	1.24837e+07	7.83879e+06	7.62666e+06	8.24775e+06	7.73272e+06	7.9372e+06	8.94489e+06	1.17588e+07	9.26351e+06	1.03518e+07
MWStz568	6-Hydroxykaempferol 3,6-diglucoside*	Flavonoids	C27H30O17	627.16	303.05	626.148	[M+H]+	2	142674-16-6	-	471539	471539	471539	471539	471539	2.67052e+06	2.3577e+06	2.55359e+06	2.51411e+06	2.45565e+06	9.95113e+06	8.50121e+06	1.49029e+07	9.22617e+06	1.1702e+07	7.59517e+06	6.30212e+06	7.40086e+06	6.94865e+06	6.85149e+06	1.13216e+07	1.28309e+07	1.52435e+07	1.20763e+07	1.40372e+07	1.54977e+07	1.51932e+07	9.77418e+06	1.53454e+07	1.24837e+07	7.83879e+06	7.62666e+06	8.24775e+06	7.73272e+06	7.9372e+06	8.94489e+06	1.17588e+07	9.26351e+06	1.03518e+07
Hmlp003068	Meratin*	Flavonoids	C27H30O17	627.15	303.05	626.148	[M+H]+	1	27215-04-9	-	468977	581301	486601	525139	533951	1.92682e+06	3.18553e+06	1.53434e+06	2.55617e+06	2.35993e+06	4.49511e+06	5.70998e+06	8.12852e+06	5.10255e+06	6.91925e+06	5.16418e+06	5.41362e+06	4.12297e+06	5.2889e+06	4.7683e+06	7.40644e+06	3.05305e+06	3.99805e+06	5.22975e+06	3.52555e+06	3.5097e+06	2.55319e+06	2.34561e+06	3.03144e+06	2.4494e+06	4.53996e+06	5.21907e+06	4.64249e+06	4.87951e+06	4.93078e+06	3.69981e+06	5.256e+06	3.96956e+06	4.4779e+06
Zmcp002666	Quercetin-3,7-Di-O-glucoside*	Flavonoids	C27H30O17	627.14	303.05	626.148	[M+H]+	1	6892-74-6	-	468977	581301	486601	525139	533951	1.92682e+06	3.18553e+06	1.53434e+06	2.55617e+06	2.35993e+06	4.49511e+06	5.70998e+06	8.12852e+06	5.10255e+06	6.91925e+06	5.16418e+06	5.41362e+06	4.12297e+06	5.2889e+06	4.7683e+06	7.40644e+06	3.05305e+06	3.99805e+06	5.22975e+06	3.52555e+06	3.5097e+06	2.55319e+06	2.34561e+06	3.03144e+06	2.4494e+06	4.53996e+06	5.21907e+06	4.64249e+06	4.87951e+06	4.93078e+06	3.69981e+06	5.256e+06	3.96956e+06	4.4779e+06
Lmjp003231	Patuletin-3-O-glucoside	Flavonoids	C22H22O13	495.11	333.07	494.106	[M+H]+	1	-	-	455023	455023	455023	455023	455023	5.77842e+06	6.30613e+06	5.94623e+06	6.04227e+06	6.12618e+06	3.0967e+06	2.59115e+06	2.27511e+06	2.84392e+06	2.43313e+06	3.89024e+06	2.80781e+06	3.78224e+06	3.34902e+06	3.29503e+06	2.81657e+06	2.59836e+06	3.30497e+06	2.70747e+06	2.95167e+06	5.32462e+06	5.76013e+06	4.23643e+06	5.54238e+06	4.99828e+06	3.5008e+06	5.14766e+06	3.70943e+06	4.32423e+06	4.42854e+06	6.62688e+06	455023	6.92448e+06	3.54095e+06
Hmcp002399	Limocitrin-3-O-glucoside	Flavonoids	C23H24O13	509.13	347.07	508.122	[M+H]+	1	-	-	442348	472876	422312	457612	447594	2.63059e+06	2.86381e+06	2.84354e+06	2.7472e+06	2.85368e+06	822577	985573	799898	904075	892735	3.19978e+06	2.84515e+06	1.93801e+06	3.02246e+06	2.39158e+06	1.07291e+06	900744	1.07738e+06	986827	989060	4.05882e+06	2.74772e+06	2.64439e+06	3.40327e+06	2.69606e+06	4.09186e+06	4.73201e+06	3.77129e+06	4.41193e+06	4.25165e+06	2.09078e+06	2.07144e+06	2.25188e+06	2.08111e+06
Safn006298	Myricetin 7,4'-dimethyl ether 3-galactoside	Flavonoids	C23H24O13	507.12	345.06	508.122	[M-H]-	1	-	-	407585	354309	390097	380947	372203	1.03965e+06	1.13565e+06	1.22079e+06	1.08765e+06	1.17822e+06	69271.9	72852.8	74945.4	71062.3	73899.1	3.49374e+06	3.86624e+06	3.73612e+06	3.67999e+06	3.80118e+06	108531	183751	101370	146141	142561	1.75431e+06	1.62547e+06	1.80459e+06	1.68989e+06	1.71503e+06	1.90304e+06	1.76184e+06	1.68195e+06	1.83244e+06	1.7219e+06	1.8269e+06	1.75354e+06	1.7666e+06	1.79022e+06
Zmcn004206	kaempferol-3-caffeoyldiglucoside	Flavonoids	C36H36O19	771.18	609.14	772.185	[M-H]-	2	-	-	400377	400377	400377	400377	400377	2.88658e+06	2.36083e+06	2.4319e+06	2.6237e+06	2.39637e+06	2.75636e+06	3.77104e+06	3.0603e+06	3.2637e+06	3.41567e+06	2.71931e+06	2.54971e+06	2.52147e+06	2.63451e+06	2.53559e+06	2.0319e+06	2.34374e+06	3.03255e+06	2.18782e+06	2.68815e+06	4.36388e+06	3.75555e+06	3.77375e+06	4.05971e+06	3.76465e+06	3.14165e+06	3.35057e+06	4.32312e+06	3.24611e+06	3.83685e+06	2.97238e+06	5.01393e+06	4.40871e+06	3.99316e+06
Hmln002199	Quercetin-3-O-(6''-O-acetyl)galactoside	Flavonoids	C23H22O13	505.1	300.03	506.106	[M-H]-	1	-	-	394080	370643	500586	382362	435614	773248	746314	805795	759781	776054	489959	389153	384589	439556	386871	540632	527456	171594	534044	349525	491963	481682	380908	486823	431295	245134	304518	255233	274826	279875	454462	670771	419526	562616	545148	451853	391489	447332	421671
Lmmp002755	Quercetin-7-O-rutinoside-4'-O-glucoside	Flavonoids	C33H40O21	773.21	303.05	772.206	[M+H]+	1	-	-	310142	275554	274126	292848	274840	406426	439446	366595	422936	403020	54825.1	54825.1	54825.1	54825.1	54825.1	54825.1	54825.1	54825.1	54825.1	54825.1	54825.1	54825.1	54825.1	54825.1	54825.1	617277	606109	741104	611693	673606	501542	482902	312710	492222	397806	519312	730661	535248	624986
Lmfp002421	Quercetin-3-O-[rhamnosyl(1→2)glucosyl]-5-O-glucoside*	Flavonoids	C33H40O21	773.211	303.049	772.206	[M+H]+	1	-	-	290714	285715	347405	288214	316560	2.15383e+06	1.83121e+06	1.96686e+06	1.99252e+06	1.89903e+06	6.23702e+06	4.85381e+06	3.78455e+06	5.54541e+06	4.31918e+06	1.7187e+06	2.4681e+06	1.78599e+06	2.0934e+06	2.12705e+06	1.76604e+06	2.15862e+06	2.38727e+06	1.96233e+06	2.27294e+06	1.27759e+06	1.35849e+06	1.63558e+06	1.31804e+06	1.49704e+06	1.87249e+06	1.51073e+06	1.48726e+06	1.69161e+06	1.499e+06	2.28995e+06	1.82733e+06	1.83587e+06	2.05864e+06
Lmsp002982	Quercetin-3-O-sophoroside-7-O-rhamnoside	Flavonoids	C33H40O21	773.21	303.05	772.206	[M+H]+	1	-	-	290714	285715	347405	288214	316560	2.15383e+06	1.83121e+06	1.96686e+06	1.99252e+06	1.89903e+06	6.23702e+06	4.85381e+06	3.78455e+06	5.54541e+06	4.31918e+06	1.7187e+06	2.4681e+06	1.78599e+06	2.0934e+06	2.12705e+06	1.76604e+06	2.15862e+06	2.38727e+06	1.96233e+06	2.27294e+06	1.27759e+06	1.35849e+06	1.63558e+06	1.31804e+06	1.49704e+06	1.87249e+06	1.51073e+06	1.48726e+06	1.69161e+06	1.499e+06	2.28995e+06	1.82733e+06	1.83587e+06	2.05864e+06
Safn005373	Myricetin-3-O-neohesperidoside	Flavonoids	C27H30O17	625.14	316.02	626.148	[M-H]-	1	-	-	271883	406602	403145	339242	404873	1.63218e+06	1.32324e+06	1.62924e+06	1.47771e+06	1.47624e+06	24996	19360.6	40371.3	22178.3	29866	1.61467e+06	1.55246e+06	1.42508e+06	1.58356e+06	1.48877e+06	61759.3	48041.3	42808.7	54900.3	45425	1.28898e+06	1.09235e+06	1.00497e+06	1.19066e+06	1.04866e+06	1.81207e+06	1.74075e+06	1.8356e+06	1.77641e+06	1.78817e+06	2.07416e+06	2.47389e+06	2.37585e+06	2.27402e+06
Zmhp006502	Kaempferide-3-O-(6''-malonyl)glucoside	Flavonoids	C25H24O14	549.12	301.07	548.117	[M+H]+	3	-	-	264697	260770	234479	262733	247624	1805.64	1805.64	1805.64	1805.64	1805.64	9028.22	19051.9	20014.2	14040.1	19533.1	1805.64	1805.64	1805.64	1805.64	1805.64	1805.64	1805.64	1805.64	1805.64	1805.64	1805.64	1805.64	1805.64	1805.64	1805.64	1805.64	1805.64	1805.64	1805.64	1805.64	1805.64	1805.64	1805.64	1805.64
MWSHY0029	Quercetin	Flavonoids	C15H10O7	303.05	229.05	302.043	[M+H]+	1	117-39-5	C00389	260305	281423	291410	270864	286416	551103	613219	609654	582161	611437	1629.6	1629.6	1629.6	1629.6	1629.6	28383.9	26338.7	36461.1	27361.3	31399.9	1629.6	1629.6	1629.6	1629.6	1629.6	8148	14024.6	16748.1	11086.3	15386.4	1629.6	1629.6	1629.6	1629.6	1629.6	83022.5	55649.1	53297.9	69335.8
Zmcp003989	Kaempferol-3-O-rhamnosyl(1→2)glucoside	Flavonoids	C27H30O15	595.16	287.05	594.159	[M+H]+	1	-	-	243357	395207	249613	319282	322410	15007.8	15007.8	15007.8	15007.8	15007.8	15007.8	15007.8	15007.8	15007.8	15007.8	472925	458888	369955	465907	414422	380540	247237	269630	313888	258434	15007.8	15007.8	15007.8	15007.8	15007.8	756147	516943	535785	636545	526364	75039	1.15426e+06	748950	614648
Zmhp005139	Tamarixetin-3-O-(6''-malonyl)glucoside*	Flavonoids	C25H24O15	565.12	317.07	564.111	[M+H]+	1	-	-	230920	75871.2	193389	153396	134630	1.18874e+06	1.24402e+06	1.17199e+06	1.21638e+06	1.20801e+06	1.34279e+06	1.12548e+06	1.34219e+06	1.23414e+06	1.23384e+06	2.13562e+06	1.40457e+06	1.45367e+06	1.7701e+06	1.42912e+06	1.18071e+06	520237	1.35165e+06	850474	935944	283748	215349	207001	249548	211175	1.29711e+06	1.20803e+06	1.32438e+06	1.25257e+06	1.26621e+06	656135	544576	636083	600356
HJAP127	Quercetin-3-O-(2''-O-Rhamnosyl)rutinoside	Flavonoids	C33H40O20	757.22	303.05	756.211	[M+H]+	1	55696-57-6	-	211384	211384	211384	211384	211384	1.26031e+06	1.05692e+06	1.34995e+06	1.15862e+06	1.20344e+06	7.09053e+06	5.17473e+06	1.21478e+07	6.13263e+06	8.66126e+06	9.35025e+06	5.45142e+06	3.85389e+06	7.40083e+06	4.65266e+06	1.25942e+07	1.34781e+07	8.98093e+06	1.30361e+07	1.12295e+07	1.04918e+07	1.44894e+07	1.13867e+07	1.24906e+07	1.2938e+07	1.01008e+07	6.75004e+06	1.01938e+07	8.42542e+06	8.47191e+06	1.93587e+07	1.18961e+07	1.0919e+07	1.56274e+07
mws0917	3,7-Di-O-methylquercetin	Flavonoids	C17H14O7	329.07	314.04	330.074	[M-H]-	1	2068-02-2	C01265	207993	248797	221550	228395	235174	740364	712404	768042	726384	740223	1.85601e+06	1.8815e+06	1.99398e+06	1.86876e+06	1.93774e+06	936429	918684	958763	927557	938724	891697	788181	851173	839939	819677	683565	650682	547553	667124	599118	898417	969593	925389	934005	947491	1.30495e+06	1.14995e+06	1.2029e+06	1.22745e+06
Hmcp001628	Limocitrin-3,7-di-O-glucoside*	Flavonoids	C29H34O18	671.182	347.07	670.174	[M+H]+	1	-	-	194978	194978	194978	194978	194978	2.27596e+06	2.18929e+06	2.50604e+06	2.23263e+06	2.34766e+06	974889	1.68548e+06	1.76687e+06	1.33019e+06	1.72618e+06	3.15943e+06	4.04097e+06	194978	3.6002e+06	2.11797e+06	2.33095e+06	4.10104e+06	2.9512e+06	3.21599e+06	3.52612e+06	3.47545e+06	4.24728e+06	4.87878e+06	3.86137e+06	4.56303e+06	5.29634e+06	5.17041e+06	5.87935e+06	5.23338e+06	5.52488e+06	1.93033e+06	2.08304e+06	1.62185e+06	2.00669e+06
pmp000596	Quercetin-3-O-(2''-O-galactosyl)glucoside	Flavonoids	C27H30O17	627.16	465.1	626.148	[M+H]+	3	56782-99-1	-	188647	136436	255679	162541	196057	636274	703365	605330	669820	654348	22404	607743	362250	315073	484996	705362	874861	857773	790112	866317	22404	22404	22404	22404	22404	418275	435406	112020	426840	273713	910576	709701	921121	810139	815411	1.05647e+06	964526	776634	1.0105e+06
Zbpp002027	Isorhamnetin-3-O-(6''-malonyl)glucoside*	Flavonoids	C25H24O15	565.12	317.07	564.111	[M+H]+	1	-	-	166639	78657.7	219255	122648	148957	1.18874e+06	1.24402e+06	1.17199e+06	1.21638e+06	1.20801e+06	1.34279e+06	1.11013e+06	1.50209e+06	1.22646e+06	1.30611e+06	1.30132e+06	1.54636e+06	1.49145e+06	1.42384e+06	1.5189e+06	922823	1.31732e+06	1.08253e+06	1.12007e+06	1.19992e+06	283748	577829	221126	430788	399478	1.13731e+06	1.1146e+06	1.11675e+06	1.12595e+06	1.11567e+06	1.07234e+06	439942	779429	756141
Zmhp003784	Gossypetin-7-O-(3''-glucosyl)rhamnoside; Rhodioflavonoside	Flavonoids	C27H30O17	627.16	465.1	626.148	[M+H]+	3	-	-	161116	161116	161116	161116	161116	1.16618e+06	1.10806e+06	1.04419e+06	1.13712e+06	1.07612e+06	3.52318e+06	3.11303e+06	3.37153e+06	3.3181e+06	3.24228e+06	1.33993e+06	1.49981e+06	2.27611e+06	1.41987e+06	1.88796e+06	3.05103e+06	3.97648e+06	3.61748e+06	3.51376e+06	3.79698e+06	1.93879e+06	805578	3.51804e+06	1.37218e+06	2.16181e+06	2.1386e+06	1.46411e+06	2.4057e+06	1.80135e+06	1.93491e+06	2.25542e+06	1.78688e+06	2.16701e+06	2.02115e+06
Wagp004984	Limocitrol 3-Glucoside	Flavonoids	C24H26O14	539.14	377.09	538.132	[M+H]+	1	-	-	148389	154963	115519	151676	135241	4.58493e+06	3.54737e+06	4.16481e+06	4.06615e+06	3.85609e+06	23103.8	23103.8	23103.8	23103.8	23103.8	917151	1.97797e+06	1.22135e+06	1.44756e+06	1.59966e+06	23103.8	23103.8	23103.8	23103.8	23103.8	921363	2.99351e+06	1.47598e+06	1.95744e+06	2.23475e+06	2.05399e+06	1.21866e+06	1.20005e+06	1.63633e+06	1.20935e+06	3.91839e+06	2.34855e+06	3.81454e+06	3.13347e+06
MWStz454	Cannabiscitrin	Flavonoids	C21H20O13	479.08	317.03	480.09	[M-H]-	2	520-14-9	-	140642	98253	130133	119447	114193	2.72864e+06	2.39076e+06	2.23864e+06	2.5597e+06	2.3147e+06	1587.07	1587.07	1587.07	1587.07	1587.07	5.21167e+06	5.0401e+06	5.34134e+06	5.12588e+06	5.19072e+06	113434	7935.35	133546	60684.6	70740.9	1.31656e+06	1.60612e+06	1.1426e+06	1.46134e+06	1.37436e+06	2.93152e+06	3.29077e+06	3.18353e+06	3.11114e+06	3.23715e+06	4.58642e+06	3.46117e+06	4.21481e+06	4.02379e+06
mws0913	Kaempferol-3-O-galactoside (Trifolin)*	Flavonoids	C21H20O11	447.09	285.04	448.101	[M-H]-	3	23627-87-4	C12626	139633	133770	80477.2	136702	107124	228208	242367	249382	235288	245875	235064	194813	285219	214938	240016	121163	165484	134116	143323	149800	129912	206105	217587	168008	211846	152935	142450	179970	147692	161210	182568	209897	133222	196233	171560	187259	241405	279522	214332
mws0089	Kaempferol-7-O-glucoside*	Flavonoids	C21H20O11	447.09	285.04	448.101	[M-H]-	3	16290-07-6	-	138389	123429	147367	130909	135398	157124	157553	173410	157338	165481	163823	140638	123942	152230	132290	78935.6	95695.6	86761.1	87315.6	91228.4	136734	121488	148273	129111	134881	109060	110630	112972	109845	111801	142603	131581	132148	137092	131865	137496	138450	135752	137973
Lmtp002818	Kaempferol-3-(2'',6''-di-O-rhamnosyl)-glucoside	Flavonoids	C33H40O19	741.22	287.06	740.216	[M+H]+	3	-	-	136044	162963	112761	149504	137862	3944.62	3944.62	3944.62	3944.62	3944.62	3944.62	3944.62	3944.62	3944.62	3944.62	3944.62	3944.62	3944.62	3944.62	3944.62	3944.62	3944.62	3944.62	3944.62	3944.62	3944.62	3944.62	3944.62	3944.62	3944.62	3944.62	3944.62	3944.62	3944.62	3944.62	3944.62	3944.62	3944.62	3944.62
mws1326	Herbacetin	Flavonoids	C15H10O7	301.04	211.04	302.043	[M-H]-	2	527-95-7	C02806	113587	106878	126854	110232	116866	326691	351999	326053	339345	339026	684.064	684.064	684.064	684.064	684.064	11060.2	14345.4	17894.6	12702.8	16120	684.064	684.064	684.064	684.064	684.064	5565.63	7492.17	5195	6528.9	6343.58	5234.69	8148.18	5374.18	6691.43	6761.18	29526.5	28651.5	25848.7	29089
Hmcp002539	Isorhamnetin-3-O-rhamnoside	Flavonoids	C22H22O11	463.12	317.06	462.116	[M+H]+	1	-	-	107191	103694	202536	105442	153115	3.53642e+06	1.89707e+06	3.64416e+06	2.71674e+06	2.77061e+06	1.07582e+06	649974	943763	862896	796869	738316	628511	404391	683413	516451	231672	194092	253663	212882	223877	192228	402019	163119	297123	282569	354964	525100	315196	440032	420148	1.0059e+06	2.36067e+06	992904	1.68328e+06
Lmdp004892	Kaempferol-3-O-(6''-malonyl)galactoside*	Flavonoids	C24H22O14	535.11	287.05	534.101	[M+H]+	1	-	-	102394	40516.6	77054.6	71455.4	58785.6	2.16104e+06	2.10434e+06	2.2895e+06	2.13269e+06	2.19692e+06	3.53807e+06	4.09812e+06	3.46842e+06	3.8181e+06	3.78327e+06	537741	806372	617443	672057	711907	1.76477e+06	2.1129e+06	1.77898e+06	1.93884e+06	1.94594e+06	469722	616038	483590	542880	549814	959346	1.01533e+06	901829	987338	958580	448662	435762	461156	442212
Zbjn005825	Kaempferide-3-O-(6'-O-acetyl)glucoside	Flavonoids	C24H24O12	503.12	299.06	504.127	[M-H]-	3	-	-	101251	114132	91251.9	107691	102692	31197.7	33591.2	31303	32394.5	32447.1	23393.4	30934.1	36694.9	27163.8	33814.5	1798.78	1798.78	1798.78	1798.78	1798.78	17677.7	14090.7	8993.89	15884.2	11542.3	1798.78	1798.78	1798.78	1798.78	1798.78	35115.4	27901.8	23238.8	31508.6	25570.3	23923.6	16456.9	17681.3	20190.3
Yaap005860	7,4',5'-Trihydroxy-3,5,3'-trimethoxyflavone	Flavonoids	C18H16O8	361.09	346.07	360.084	[M+H]+	1	-	-	95036.5	95036.5	95036.5	95036.5	95036.5	717273	602137	796566	659705	699351	475182	520736	528600	497959	524668	2.22029e+06	2.30587e+06	1.85317e+06	2.26308e+06	2.07952e+06	695924	835186	813533	765555	824359	2.78347e+06	3.11587e+06	2.28913e+06	2.94967e+06	2.7025e+06	2.76342e+06	3.2054e+06	3.1441e+06	2.98441e+06	3.17475e+06	1.78968e+06	1.66107e+06	1.76707e+06	1.72538e+06
Zbnp004589	Limocitrin 7-neohesperidoside*	Flavonoids	C29H34O17	655.19	347.07	654.18	[M+H]+	1	-	-	93616.9	83587	107241	88602	95414.1	1.03413e+06	771945	935746	903040	853846	547002	435370	803294	491186	619332	660403	477813	476448	569108	477130	268562	471022	445608	369792	458315	718365	407038	502826	562701	454932	16717.4	16717.4	16717.4	16717.4	16717.4	450523	521375	653352	485949
pmp000128	Limocitrin-3-O-(3-hydroxy-3-methylglutarate)glucoside*	Flavonoids	C29H32O17	653.17	347.1	652.164	[M+H]+	1	-	-	90835.4	90835.4	90835.4	90835.4	90835.4	3.20966e+06	2.78566e+06	2.67019e+06	2.99766e+06	2.72793e+06	913962	1.45927e+06	845488	1.18662e+06	1.15238e+06	1.65025e+06	1.06613e+06	1.48349e+06	1.35819e+06	1.27481e+06	534531	573208	454177	553869	513692	2.16037e+06	1.72915e+06	1.67571e+06	1.94476e+06	1.70243e+06	1.31459e+06	1.25339e+06	1.26876e+06	1.28399e+06	1.26108e+06	3.92779e+06	4.6209e+06	4.36921e+06	4.27435e+06
Wagp005333	Limocitrin 5-[6''-(3-Hydroxy-3-Methylglutaryl)Glucoside]*	Flavonoids	C29H32O17	653.17	347.08	652.164	[M+H]+	1	-	-	90835.4	90835.4	90835.4	90835.4	90835.4	3.20966e+06	2.78566e+06	2.67019e+06	2.99766e+06	2.72793e+06	913962	1.45927e+06	845488	1.18662e+06	1.15238e+06	1.65025e+06	1.06613e+06	1.48349e+06	1.35819e+06	1.27481e+06	534531	573208	454177	553869	513692	2.16037e+06	1.72915e+06	1.67571e+06	1.94476e+06	1.70243e+06	1.31459e+06	1.25339e+06	1.26876e+06	1.28399e+06	1.26108e+06	3.92779e+06	4.6209e+06	4.36921e+06	4.27435e+06
Lmbp003668	Kaempferol-3-O-arabinoside	Flavonoids	C20H18O10	419.1	287.05	418.09	[M+H]+	3	-	-	86026.4	84370.9	73682.3	85198.7	79026.6	34918.8	30936.1	49733.5	32927.5	40334.8	21686.4	25080	36122.8	23383.2	30601.4	5473.97	11750.6	17930.8	8612.27	14840.7	22878.7	27084.7	21547.6	24981.7	24316.2	28361.8	46428.3	28040.9	37395.1	37234.6	16075.6	27822.5	17937.5	21949.1	22880	48042.5	34973.5	29498.3	41508
WaXYp04842	3,5-dihydroxy-2-(4-hydroxy-3-methoxyphenyl)-6,8-dimethoxy-7-(((3R,4S,5S,6R)-3,4,5-trihydroxy-6-((((2R,3R,4R,5R,6S)-3,4,5-trihydroxy-6-methyltetrahydro-2H-pyran-2-yl)oxy)methyl)tetrahydro-2H-pyran-2-yl)oxy)-4H-chromen-4-one	Flavonoids	C30H36O18	685.2	377.09	684.19	[M+H]+	2	-	-	83062.8	69453.3	75848.6	76258	72650.9	53626.4	24376.4	45173.5	39001.4	34775	3042.8	3042.8	3042.8	3042.8	3042.8	86506.8	106837	97067.8	96671.7	101952	15214	21508.3	24238.6	18361.1	22873.5	49028	144614	75806.8	96820.8	110210	285453	218329	217343	251891	217836	3042.8	3042.8	3042.8	3042.8
pmn001640	Myricetin-3-O-arabinoside*	Flavonoids	C20H18O12	449.07	316	450.08	[M-H]-	3	132679-85-7	-	82048.4	79097.8	58927.6	80573.1	69012.7	114027	130224	92809.7	122125	111517	11785.5	11785.5	11785.5	11785.5	11785.5	139647	162664	141745	151156	152205	11785.5	11785.5	11785.5	11785.5	11785.5	62467.8	73009.2	62443.6	67738.5	67726.4	127446	126333	111368	126889	118851	112673	95238.8	95507.8	103956
Lmdp003171	Azalein (Azaleatin-3-O-rhamnoside)	Flavonoids	C22H22O11	463.12	317.07	462.116	[M+H]+	2	29028-02-2	-	72798	33732.8	67464.6	53265.4	50598.7	6746.57	6746.57	6746.57	6746.57	6746.57	282398	178036	339167	230217	258602	6746.57	6746.57	6746.57	6746.57	6746.57	222092	403969	521594	313030	462781	93942.7	95343.2	60804.7	94643	78074	6746.57	6746.57	6746.57	6746.57	6746.57	410946	408080	344058	409513
Labp005057	Limocitrin malonyl glucoside	Flavonoids	C26H26O16	595.13	347.08	594.122	[M+H]+	1	-	-	70753.1	53892.2	74322.5	62322.7	64107.4	363967	380672	354840	372320	367756	201634	300604	245365	251119	272984	767617	826180	759589	796898	792885	173854	190813	184229	182334	187521	306323	252516	82103.1	279419	167309	360994	445493	390613	403243	418053	478410	509536	538668	493973
HJAP126	Syringetin-3-O-rutinoside-7-O-glucoside	Flavonoids	C35H44O22	817.24	509.13	816.232	[M+H]+	1	-	-	66629.1	66629.1	66629.1	66629.1	66629.1	366319	699910	333146	533115	516528	442716	363287	878739	403001	621013	724805	562840	467079	643822	514960	630414	393420	443540	511917	418480	833660	685297	654363	759478	669830	1.073e+06	1.1364e+06	1.26961e+06	1.1047e+06	1.20301e+06	1.11815e+06	1.3014e+06	1.54516e+06	1.20977e+06
Xmyn008071	Gnetifolin B*	Flavonoids	C16H12O6	299.06	284.03	300.063	[M-H]-	3	140671-06-3	-	65784.2	74589.2	66484.5	70186.7	70536.8	47608	45317	48419.6	46462.5	46868.3	19185.7	14747.7	18205.9	16966.7	16476.8	42462.8	47358.7	50940.7	44910.8	49149.7	22591.2	21602.1	19815.5	22096.7	20708.8	52028.8	58091.3	46335.8	55060	52213.5	25534.2	21499.3	23041.9	23516.7	22270.6	43674.7	47817.1	47351	45745.9
MWStz718	Limocitrin 3-O-beta-D-glucopyranoside	Flavonoids	C23H24O13	507.11	344.05	508.122	[M-H]-	1	38836-51-0	-	63612.3	73150.2	69545.9	68381.2	71348.1	1.70892e+06	1.59802e+06	1.80946e+06	1.65347e+06	1.70374e+06	157996	130822	138450	144409	134636	4.54934e+06	5.10684e+06	5.35097e+06	4.82809e+06	5.2289e+06	116330	115041	132592	115686	123816	2.32543e+06	2.25275e+06	2.49633e+06	2.28909e+06	2.37454e+06	2.45269e+06	2.29485e+06	2.1599e+06	2.37377e+06	2.22737e+06	3.04997e+06	3.55245e+06	3.08716e+06	3.30121e+06
Lmpn006208	8-Methoxykaempferol-7-O-rhamnoside	Flavonoids	C22H22O11	461.11	315.05	462.116	[M-H]-	1	-	-	60829.5	68902.1	57021.1	64865.8	62961.6	3.8513e+06	3.30289e+06	3.6332e+06	3.57709e+06	3.46805e+06	822919	866123	801329	844521	833726	771510	705904	689143	738707	697523	246326	250295	243231	248310	246763	131548	162824	133136	147186	147980	422488	466855	474739	444672	470797	1.92571e+06	1.6027e+06	1.83025e+06	1.7642e+06
Lmqp003887	Kaempferol-3-O-xylosyl(1→2)glucoside	Flavonoids	C26H28O15	581.15	287.05	580.143	[M+H]+	2	-	-	59310.4	40907.9	56179.5	50109.1	48543.7	66681.7	82318.2	51048.7	74499.9	66683.4	141040	71742	191670	106391	131706	72773.8	60828.2	57037.7	66801	58933	60911.8	73204.7	94590.3	67058.3	83897.5	64937.9	53103.5	59554.9	59020.7	56329.2	110805	80742.1	84905.8	95773.6	82824	86658.9	94713	121882	90686
Lmfn003630	Myricetin-3-O-xyloside*	Flavonoids	C20H18O12	449.07	316.02	450.08	[M-H]-	3	-	-	54709.6	55218.3	58785.8	54964	57002.1	101268	112309	72984	106789	92646.7	9426.33	9426.33	9426.33	9426.33	9426.33	108926	131200	124934	120063	128067	9426.33	9426.33	9426.33	9426.33	9426.33	47131.6	54742.3	52164.2	50937	53453.3	98774.3	88145.8	105853	93460.1	96999.6	96250.5	95752	54729	96001.2
Lahp004712	Rhamnosyl-Rhamnazin-3-O-β-D-glucoside	Flavonoids	C29H34O16	639.19	331.08	638.185	[M+H]+	1	-	-	47521.3	44868.9	42853.7	46195.1	43861.3	50441.3	54903	61836.2	52672.1	58369.6	46645.4	50588.8	34291	48617.1	42439.9	57912.2	59496.9	52950.5	58704.5	56223.7	99316.2	77036.8	92061.9	88176.5	84549.3	139196	95287.5	136913	117242	116100	78972.5	60908.1	85575.8	69940.3	73241.9	57642.3	124816	68915.7	91229.1
MWStz521	Quercetin-3-O-(6''-O-malonyl)glucoside	Flavonoids	C24H22O15	549.09	300.03	550.096	[M-H]-	1	96862-01-0	C12638	47032.9	46447.9	33332.9	46740.4	39890.4	54591.8	79915.1	76426.5	67253.5	78170.8	40488.4	34599.8	44985.5	37544.1	39792.7	45608.6	35293.7	55788.4	40451.2	45541	65872.1	54580.8	68651.2	60226.4	61616	29979.8	33736.8	31105.9	31858.3	32421.3	55291.6	41192.8	71842.3	48242.2	56517.6	40644.4	25463.1	39518.4	33053.7
Zbsn007580	Syringetin; 3,5,7,4'-Tetrahydroxy-3',5'-dimethoxyflavone	Flavonoids	C17H14O8	345.06	330.04	346.069	[M-H]-	2	4423-37-4	C11620	46247.7	47081.9	52171.8	46664.8	49626.8	1.30151e+06	1.26706e+06	1.27119e+06	1.28429e+06	1.26913e+06	103637	118645	100508	111141	109576	4.15881e+06	4.42898e+06	3.80403e+06	4.2939e+06	4.1165e+06	133275	805297	125771	469286	465534	8.71669e+06	8.13717e+06	6.70392e+06	8.42693e+06	7.42055e+06	3.12805e+06	3.13824e+06	2.87251e+06	3.13315e+06	3.00538e+06	5.01741e+06	5.27836e+06	5.11614e+06	5.14788e+06
Lcfn005033	7-O-methylmyricetin	Flavonoids	C16H12O8	331.05	316.03	332.053	[M-H]-	1	16280-27-6	-	40548.2	33030.6	37373.5	36789.4	35202	1.1235e+06	1.18178e+06	1.18102e+06	1.15264e+06	1.1814e+06	43954.5	38049	43808.9	41001.7	40928.9	1.21897e+06	1.29775e+06	1.13457e+06	1.25836e+06	1.21616e+06	18780.2	21522.7	19978.1	20151.4	20750.4	232240	221391	202060	226816	211726	249989	268948	271743	259468	270345	1.37116e+06	1.40255e+06	1.43011e+06	1.38685e+06
Lmpn007255	Patuletin (Quercetagetin-6-methyl ether)	Flavonoids	C16H12O8	331.04	316.02	332.053	[M-H]-	2	519-96-0	C10118	40548.2	33030.6	37373.5	36789.4	35202	1.1235e+06	1.18178e+06	1.18102e+06	1.15264e+06	1.1814e+06	43954.5	38049	43808.9	41001.7	40928.9	1.21897e+06	1.29775e+06	1.13457e+06	1.25836e+06	1.21616e+06	18780.2	21522.7	19978.1	20151.4	20750.4	232240	221391	202060	226816	211726	249989	268948	271743	259468	270345	1.37116e+06	1.40255e+06	1.43011e+06	1.38685e+06
Zmjp004311	Chrysosplenetin-4'-O-glucoside*	Flavonoids	C25H28O13	537.16	375.11	536.153	[M+H]+	2	23279-19-8	-	36187	25281.2	31355.9	30734.1	28318.6	62723.8	57490.1	82564	60107	70027.1	3842.03	3842.03	3842.03	3842.03	3842.03	25912.7	19210.2	23436.5	22561.4	21323.3	3842.03	3842.03	3842.03	3842.03	3842.03	48298.3	47952.5	57344.4	48125.4	52648.5	33822.2	38252.3	38437.7	36037.3	38345	37292.1	41768.1	59483.1	39530.1
Wbjp002848	Sexangularetin-triglucoside	Flavonoids	C34H42O22	803.22	479.12	802.217	[M+H]+	3	-	-	36101.2	36101.2	36101.2	36101.2	36101.2	358079	346534	334359	352306	340446	488728	464360	563285	476544	513822	230744	268168	186411	249456	227289	400750	310076	344696	355413	327386	258931	318064	380493	288497	349278	272579	239785	276062	256182	257923	347818	349037	305075	348428
Waqkn04503	Isorhamnetin 3-(2''-acetylglucoside)	Flavonoids	C24H24O13	519.11	315.05	520.122	[M-H]-	1	-	-	35345.5	48557.1	65355	41951.3	56956.1	910287	920909	1.06804e+06	915598	994474	629076	752062	779284	690569	765673	820769	921568	979492	871169	950530	493580	534715	592601	514147	563658	184327	180622	168333	182475	174477	691075	784462	605490	737769	694976	405936	358105	386794	382021
HJAP148	Kaempferol-3-O-sambubioside	Flavonoids	C26H28O15	581.15	287.06	580.143	[M+H]+	3	27661-51-4	-	35077.4	49670.6	40136	42374	44903.3	61824.4	97965.2	121988	79894.8	109977	64200.8	72571.7	87165.4	68386.3	79868.6	25657.5	76228.1	45185.7	50942.8	60706.9	43582.4	13348.3	45272.9	28465.3	29310.6	41181	29302	70627.4	35241.5	49964.7	69502.6	47832.5	70174.5	58667.6	59003.5	72004.8	80936	63196.3	76470.4
Labp003428	Limocitrin glucosyl malonyl glucoside	Flavonoids	C32H36O21	757.18	347.08	756.175	[M+H]+	3	-	-	34214	34214	34214	34214	34214	218620	216006	239971	217313	227988	307891	277140	446034	292515	361587	341443	397953	300127	369698	349040	171070	240571	305389	205821	272980	204232	493441	609262	348837	551352	326409	332016	397501	329213	364759	283346	171239	175796	227292
Hmcp002316	Isorhamnetin-3-O-arabinoside	Flavonoids	C21H20O11	449.11	317.06	448.101	[M+H]+	3	-	-	31199.3	52668.3	53151.1	41933.8	52909.7	218434	206804	216756	212619	211780	55090.5	67970.1	133342	61530.3	100656	47950.3	47251.9	63472.6	47601.1	55362.2	23211.8	38372.8	24188.8	30792.3	31280.8	35874.1	32192.9	41878.2	34033.5	37035.5	91547.2	75838.9	111534	83693.1	93686.6	205673	186952	220861	196312
Lmmn003398	Kaempferol-3-O-(6''-O-acetyl)glucoside	Flavonoids	C23H22O12	489.11	285.04	490.111	[M-H]-	1	-	-	30126.5	23010.3	31743.6	26568.4	27377	1.3095e+06	1.28567e+06	1.43446e+06	1.29758e+06	1.36006e+06	2.83831e+06	2.22049e+06	2.53388e+06	2.5294e+06	2.37719e+06	452053	665384	492497	558719	578941	1.31658e+06	1.44718e+06	1.36105e+06	1.38188e+06	1.40412e+06	328185	375463	315327	351824	345395	742832	732025	758329	737429	745177	329297	289784	277511	309540
MWStz522	Isorhamnetin 3-glucoside-7-rhamnoside	Flavonoids	C28H32O16	623.16	315.05	624.169	[M-H]-	1	17331-71-4	-	29230.3	46859.9	57905.6	38045.1	52382.8	3.22836e+06	2.26289e+06	2.87674e+06	2.74562e+06	2.56981e+06	1.25761e+06	1.7634e+06	1.1186e+06	1.51051e+06	1.441e+06	1.24314e+06	1.51426e+06	1.21894e+06	1.3787e+06	1.3666e+06	701972	706475	844247	704223	775361	894555	872646	660608	883600	766627	1.72844e+06	1.64855e+06	2.52916e+06	1.68849e+06	2.08885e+06	1.57376e+06	2.47807e+06	2.59409e+06	2.02591e+06
Lmmp003266	Quercetin-3-O-(2''-O-malonyl)glucoside-7-O-arabinoside	Flavonoids	C29H30O19	683.15	303.05	682.138	[M+H]+	3	-	-	29103.3	23407.6	36587.5	26255.5	29997.6	1688.42	1688.42	1688.42	1688.42	1688.42	65719.7	44930.6	8442.11	55325.1	26686.4	12054.7	21705.8	27541.7	16880.2	24623.8	29025.3	28987.2	33936	29006.3	31461.6	27514.2	43203	46447.5	35358.6	44825.2	30174.4	21001.6	28987	25588	24994.3	1688.42	1688.42	1688.42	1688.42
Lmmp003817	Kaempferol-3-O-(6''-malonyl)glucoside*	Flavonoids	C24H22O14	535.11	287.05	534.101	[M+H]+	1	81149-02-2	-	27822.3	42115.6	56920.3	34969	49518	937951	979982	884226	958967	932104	2.43867e+06	1.96006e+06	1.8844e+06	2.19936e+06	1.92223e+06	470765	275396	491535	373080	383466	1.51779e+06	945528	1.29258e+06	1.23166e+06	1.11905e+06	469722	331604	373563	400663	352583	557470	581556	626214	569513	603885	288400	326658	304841	307529
Zbnn005489	Limocitrin-7-O-(6''-Acetyl)glucoside	Flavonoids	C25H26O14	549.12	345.06	550.132	[M-H]-	2	-	-	27815.5	27004.5	24682	27410	25843.3	266045	303077	328967	284561	316022	118746	124473	119895	121610	122184	429643	362556	368348	396099	365452	40154.5	112312	76658.7	76233.1	94485.2	142484	128040	127866	135262	127953	195089	214629	182233	204859	198431	266144	241776	247174	253960
Lmdp003808	Azaleatin (5-O-Methylquercetin)	Flavonoids	C16H12O7	317.07	302.04	316.058	[M+H]+	1	529-51-1	C10022	27721	31760.4	36058.8	29740.7	33909.6	1.59628e+06	1.1891e+06	954625	1.39269e+06	1.07186e+06	481165	449992	1.30206e+06	465579	876025	623696	574993	421936	599344	498464	500082	181653	272246	340868	226950	5544.2	5544.2	5544.2	5544.2	5544.2	282852	371592	367328	327222	369460	2.08147e+06	1.00986e+06	1.61367e+06	1.54567e+06
mws1003	Laricitrin	Flavonoids	C16H12O8	331.05	151	332.053	[M-H]-	1	53472-37-0	C12633	25316	28049.1	19255.2	26682.6	23652.2	134450	144917	147411	139683	146164	3163.24	3163.24	3163.24	3163.24	3163.24	79371.5	93135	70824.9	86253.3	81980	3163.24	3163.24	3163.24	3163.24	3163.24	15816.2	23514	28262.2	19665.1	25888.1	24957.4	23237.7	19713	24097.5	21475.4	88045.2	80875.2	96548.8	84460.2
MWStz460	Ombuin	Flavonoids	C17H14O7	331.08	316.06	330.074	[M+H]+	1	529-40-8	-	24232.9	17581.9	24245.1	20907.4	20913.5	94956.3	89200.7	69073.8	92078.5	79137.2	205687	218095	253815	211891	235955	143538	167654	137412	155596	152533	203717	172007	148264	187862	160135	279711	290701	195336	285206	243019	170346	128119	175490	149233	151805	85365.2	98844.3	72875.5	92104.8
Wayn005907	Quercetin 3-(2''-acetylrhamnoside)	Flavonoids	C23H22O12	489.1	300.03	490.111	[M-H]-	3	-	-	23726.1	25830.7	33812	24778.4	29821.3	191796	196763	163530	194280	180147	160669	128976	146726	144823	137851	62794	82556.1	55273.3	72675.1	68914.7	37306.6	37097.2	51644.9	37201.9	44371.1	29287	21977.9	23665.9	25632.4	22821.9	98595.6	112156	100758	105376	106457	197566	153790	170229	175678
Ladp004086	Glucosyl-[6''-(3-hydroxy-3-methylglutaryl)]-Isorhamnetin	Flavonoids	C28H30O16	623.16	317.07	622.153	[M+H]+	1	-	-	23437	23437	23437	23437	23437	1.21647e+06	545029	1.19263e+06	880749	868830	767424	943453	804929	855439	874191	475497	318188	443402	396842	380795	302680	228381	204320	265531	216351	153870	117300	117185	135585	117242	325626	285999	276158	305813	281078	1.06483e+06	1.01433e+06	1.05768e+06	1.03958e+06
Zmhp001956	6-Hydroxykaempferol-3,6,7-O-triglucoside	Flavonoids	C33H40O22	789.2	303.05	788.201	[M+H]+	3	-	-	23188.9	23188.9	23188.9	23188.9	23188.9	174484	144354	115945	159419	130149	590148	593299	752138	591724	672719	226584	323195	262879	274889	293037	491730	504975	427565	498353	466270	273227	415727	529997	344477	472862	277582	259797	233449	268690	246623	182147	316285	321118	249216
Hmgp001758	Patuletin 3-O-beta-gentiobioside	Flavonoids	C28H32O18	657.17	333.06	656.159	[M+H]+	3	101021-28-7	-	23144.2	23144.2	23144.2	23144.2	23144.2	263555	291923	410467	277739	351195	230058	163063	115721	196561	139392	636787	1.00922e+06	1.01687e+06	823002	1.01304e+06	161110	116899	126085	139004	121492	305337	868741	1.04006e+06	587039	954402	480452	550803	401808	515627	476305	1.00413e+06	1.3715e+06	1.15486e+06	1.18782e+06
mws2627	Tamarixetin (3,3',5,7-Tetrahydroxy-4'-Methoxyflavone)	Flavonoids	C16H12O7	317.07	285.04	316.058	[M+H]+	1	603-61-2	C10188	22755.7	29743.7	28278.6	26249.7	29011.2	199432	203409	197371	201421	200390	24215.9	27756.8	30786.8	25986.3	29271.8	94303	88245.6	79584.9	91274.3	83915.3	42738.3	31884.6	41034	37311.4	36459.3	45251.3	34380.4	35445.6	39815.8	34913	69803.6	79614.6	89929.9	74709.1	84772.3	72429.1	78506.2	52890.5	75467.7
[truncated: 1,652 more rows]
[truncated: 6 more columns]
